# Supplementary material for: Atomistic Model for Water Adsorption in Mg-MOF-74: Quantum Chemical Prediction of Structures and Isotherms
Source: J Am Chem Soc. 2026 Mar 16;148(11):12296–306. doi: 10.1021/jacs.6c01686 (PMC13022884; doi:10.1021/jacs.6c01686)
Supplement: Supplementary file 1 [file ja6c01686_si_001.zip]

Archive with 119 entries (102 files):
- structures_example-inputs/
- __MACOSX/._structures_example-inputs
- structures_example-inputs/example_inputs/
- __MACOSX/structures_example-inputs/._example_inputs
- structures_example-inputs/optimized_structures/
- __MACOSX/structures_example-inputs/._optimized_structures
- structures_example-inputs/example_inputs/coupled_cluster/
- structures_example-inputs/example_inputs/DFT/
- __MACOSX/structures_example-inputs/example_inputs/._DFT
- structures_example-inputs/optimized_structures/CONTCAR_between_ABC-ABD-1
- __MACOSX/structures_example-inputs/optimized_structures/._CONTCAR_between_ABC-ABD-1
- structures_example-inputs/optimized_structures/CONTCAR_ABC
- __MACOSX/structures_example-inputs/optimized_structures/._CONTCAR_ABC
- structures_example-inputs/optimized_structures/CONTCAR_sim-anneal
- __MACOSX/structures_example-inputs/optimized_structures/._CONTCAR_sim-anneal
- structures_example-inputs/optimized_structures/CONTCAR_H2O
- __MACOSX/structures_example-inputs/optimized_structures/._CONTCAR_H2O
- structures_example-inputs/optimized_structures/CONTCAR_ABCD-1
- __MACOSX/structures_example-inputs/optimized_structures/._CONTCAR_ABCD-1
- structures_example-inputs/optimized_structures/CONTCAR_ABCDE-1
- __MACOSX/structures_example-inputs/optimized_structures/._CONTCAR_ABCDE-1
- structures_example-inputs/optimized_structures/CONTCAR_H4O2
- __MACOSX/structures_example-inputs/optimized_structures/._CONTCAR_H4O2
- structures_example-inputs/optimized_structures/CONTCAR_AD
- __MACOSX/structures_example-inputs/optimized_structures/._CONTCAR_AD
- structures_example-inputs/optimized_structures/CONTCAR_AB
- __MACOSX/structures_example-inputs/optimized_structures/._CONTCAR_AB
- structures_example-inputs/optimized_structures/CONTCAR_between_ABC-ABD-2
- __MACOSX/structures_example-inputs/optimized_structures/._CONTCAR_between_ABC-ABD-2
- structures_example-inputs/optimized_structures/CONTCAR_ADC
- __MACOSX/structures_example-inputs/optimized_structures/._CONTCAR_ADC
- structures_example-inputs/optimized_structures/CONTCAR_ABCDE-2
- __MACOSX/structures_example-inputs/optimized_structures/._CONTCAR_ABCDE-2
- structures_example-inputs/optimized_structures/CONTCAR_Mg-MOF-74
- __MACOSX/structures_example-inputs/optimized_structures/._CONTCAR_Mg-MOF-74
- structures_example-inputs/optimized_structures/CONTCAR_ABCD
- __MACOSX/structures_example-inputs/optimized_structures/._CONTCAR_ABCD
- structures_example-inputs/optimized_structures/CONTCAR_ABCDE
- __MACOSX/structures_example-inputs/optimized_structures/._CONTCAR_ABCDE
- structures_example-inputs/optimized_structures/CONTCAR_A
- __MACOSX/structures_example-inputs/optimized_structures/._CONTCAR_A
- structures_example-inputs/example_inputs/coupled_cluster/monalisa.inp
- __MACOSX/structures_example-inputs/example_inputs/coupled_cluster/._monalisa.inp
- structures_example-inputs/example_inputs/DFT/optimization_atoms/
- __MACOSX/structures_example-inputs/example_inputs/DFT/._optimization_atoms
- structures_example-inputs/example_inputs/DFT/optimization_cell-vectors/
- __MACOSX/structures_example-inputs/example_inputs/DFT/._optimization_cell-vectors
- structures_example-inputs/example_inputs/DFT/single-point/
- __MACOSX/structures_example-inputs/example_inputs/DFT/._single-point
- structures_example-inputs/example_inputs/DFT/hessian/
- __MACOSX/structures_example-inputs/example_inputs/DFT/._hessian
- structures_example-inputs/example_inputs/DFT/thermo_chemistry/
- __MACOSX/structures_example-inputs/example_inputs/DFT/._thermo_chemistry
- structures_example-inputs/example_inputs/DFT/optimization_atoms/PBE-D3/
- __MACOSX/structures_example-inputs/example_inputs/DFT/optimization_atoms/._PBE-D3
- structures_example-inputs/example_inputs/DFT/optimization_atoms/B3LYP-D3/
- __MACOSX/structures_example-inputs/example_inputs/DFT/optimization_atoms/._B3LYP-D3
- structures_example-inputs/example_inputs/DFT/optimization_cell-vectors/PBE-D3/
- __MACOSX/structures_example-inputs/example_inputs/DFT/optimization_cell-vectors/._PBE-D3
- structures_example-inputs/example_inputs/DFT/optimization_cell-vectors/B3LYP-D3/
- __MACOSX/structures_example-inputs/example_inputs/DFT/optimization_cell-vectors/._B3LYP-D3
- structures_example-inputs/example_inputs/DFT/single-point/HSE06-D3/
- __MACOSX/structures_example-inputs/example_inputs/DFT/single-point/._HSE06-D3
- structures_example-inputs/example_inputs/DFT/single-point/PBE0-D3/
- __MACOSX/structures_example-inputs/example_inputs/DFT/single-point/._PBE0-D3
- structures_example-inputs/example_inputs/DFT/single-point/B3LYP-D3/
- __MACOSX/structures_example-inputs/example_inputs/DFT/single-point/._B3LYP-D3
- structures_example-inputs/example_inputs/DFT/hessian/INCAR
- __MACOSX/structures_example-inputs/example_inputs/DFT/hessian/._INCAR
- structures_example-inputs/example_inputs/DFT/hessian/POSCAR
- __MACOSX/structures_example-inputs/example_inputs/DFT/hessian/._POSCAR
- structures_example-inputs/example_inputs/DFT/hessian/KPOINTS
- __MACOSX/structures_example-inputs/example_inputs/DFT/hessian/._KPOINTS
- structures_example-inputs/example_inputs/DFT/thermo_chemistry/monalisa.inp
- __MACOSX/structures_example-inputs/example_inputs/DFT/thermo_chemistry/._monalisa.inp
- structures_example-inputs/example_inputs/DFT/thermo_chemistry/POSCAR
- __MACOSX/structures_example-inputs/example_inputs/DFT/thermo_chemistry/._POSCAR
- structures_example-inputs/example_inputs/DFT/optimization_atoms/PBE-D3/INCAR
- __MACOSX/structures_example-inputs/example_inputs/DFT/optimization_atoms/PBE-D3/._INCAR
- structures_example-inputs/example_inputs/DFT/optimization_atoms/PBE-D3/POSCAR
- __MACOSX/structures_example-inputs/example_inputs/DFT/optimization_atoms/PBE-D3/._POSCAR
- structures_example-inputs/example_inputs/DFT/optimization_atoms/PBE-D3/KPOINTS
- __MACOSX/structures_example-inputs/example_inputs/DFT/optimization_atoms/PBE-D3/._KPOINTS
- structures_example-inputs/example_inputs/DFT/optimization_atoms/B3LYP-D3/INCAR
- __MACOSX/structures_example-inputs/example_inputs/DFT/optimization_atoms/B3LYP-D3/._INCAR
- structures_example-inputs/example_inputs/DFT/optimization_atoms/B3LYP-D3/POSCAR
- __MACOSX/structures_example-inputs/example_inputs/DFT/optimization_atoms/B3LYP-D3/._POSCAR
- structures_example-inputs/example_inputs/DFT/optimization_atoms/B3LYP-D3/KPOINTS
- __MACOSX/structures_example-inputs/example_inputs/DFT/optimization_atoms/B3LYP-D3/._KPOINTS
- structures_example-inputs/example_inputs/DFT/optimization_cell-vectors/PBE-D3/INCAR
- __MACOSX/structures_example-inputs/example_inputs/DFT/optimization_cell-vectors/PBE-D3/._INCAR
- structures_example-inputs/example_inputs/DFT/optimization_cell-vectors/PBE-D3/POSCAR
- __MACOSX/structures_example-inputs/example_inputs/DFT/optimization_cell-vectors/PBE-D3/._POSCAR
- structures_example-inputs/example_inputs/DFT/optimization_cell-vectors/PBE-D3/KPOINTS
- __MACOSX/structures_example-inputs/example_inputs/DFT/optimization_cell-vectors/PBE-D3/._KPOINTS
- structures_example-inputs/example_inputs/DFT/optimization_cell-vectors/B3LYP-D3/INCAR
- __MACOSX/structures_example-inputs/example_inputs/DFT/optimization_cell-vectors/B3LYP-D3/._INCAR
- structures_example-inputs/example_inputs/DFT/optimization_cell-vectors/B3LYP-D3/POSCAR
- __MACOSX/structures_example-inputs/example_inputs/DFT/optimization_cell-vectors/B3LYP-D3/._POSCAR
- structures_example-inputs/example_inputs/DFT/optimization_cell-vectors/B3LYP-D3/KPOINTS
- __MACOSX/structures_example-inputs/example_inputs/DFT/optimization_cell-vectors/B3LYP-D3/._KPOINTS
- structures_example-inputs/example_inputs/DFT/single-point/HSE06-D3/INCAR
- __MACOSX/structures_example-inputs/example_inputs/DFT/single-point/HSE06-D3/._INCAR
- structures_example-inputs/example_inputs/DFT/single-point/HSE06-D3/POSCAR
- __MACOSX/structures_example-inputs/example_inputs/DFT/single-point/HSE06-D3/._POSCAR
- structures_example-inputs/example_inputs/DFT/single-point/HSE06-D3/KPOINTS
- __MACOSX/structures_example-inputs/example_inputs/DFT/single-point/HSE06-D3/._KPOINTS
- structures_example-inputs/example_inputs/DFT/single-point/PBE0-D3/INCAR
- __MACOSX/structures_example-inputs/example_inputs/DFT/single-point/PBE0-D3/._INCAR
- structures_example-inputs/example_inputs/DFT/single-point/PBE0-D3/POSCAR
- __MACOSX/structures_example-inputs/example_inputs/DFT/single-point/PBE0-D3/._POSCAR
- structures_example-inputs/example_inputs/DFT/single-point/PBE0-D3/KPOINTS
- __MACOSX/structures_example-inputs/example_inputs/DFT/single-point/PBE0-D3/._KPOINTS
- structures_example-inputs/example_inputs/DFT/single-point/B3LYP-D3/INCAR
- __MACOSX/structures_example-inputs/example_inputs/DFT/single-point/B3LYP-D3/._INCAR
- structures_example-inputs/example_inputs/DFT/single-point/B3LYP-D3/POSCAR
- __MACOSX/structures_example-inputs/example_inputs/DFT/single-point/B3LYP-D3/._POSCAR
- structures_example-inputs/example_inputs/DFT/single-point/B3LYP-D3/KPOINTS
- __MACOSX/structures_example-inputs/example_inputs/DFT/single-point/B3LYP-D3/._KPOINTS
