# Supplementary material for: Atomistic Model for Water Adsorption in Mg-MOF-74: Quantum Chemical Prediction of Structures and Isotherms
Source: J Am Chem Soc. 2026 Mar 16;148(11):12296–306. doi: 10.1021/jacs.6c01686 (PMC13022884; doi:10.1021/jacs.6c01686)
Supplement: Supplementary file 1 [file ja6c01686_si_001.zip › structures_example-inputs/optimized_structures/CONTCAR_between_ABC-ABD-1]

VASP structure VASP flie generated from 
   1.00000000000000     
     6.8641904874604593    0.0188779238918795    0.0039828130565369
    -2.1785375764827406   15.3675483174428109    0.1746665946369981
    -2.3730410306346621   -7.6099174843237423   12.6125050458709360
   Mg   O    H    C 
     6    36    42    24
Selective dynamics
Direct
  0.4782214377482532  0.7897452281586865  0.6236203597700296   T   T   T
  0.0555841450916574  0.6786839084353389  0.4619957517263629   T   T   T
  0.6910161271072681  0.4038933007835084  0.7641341574589120   T   T   T
  0.1124149947588151  0.5111893617124679  0.9245644607040617   T   T   T
  0.3763969743919873  0.3552463932454444  0.8701561724971185   T   T   T
  0.7861349687687849  0.8348215397179573  0.5124093807855985   T   T   T
  0.9413969139791973  0.5540081682505757  0.0301434558985818   T   T   T
  0.3039604914921483  0.4614321479145005  0.9997253379787310   T   T   T
  0.2603245604079447  0.6652353585006381  0.9894405624144298   T   T   T
  0.4375132462803606  0.8764649834490683  0.7771776528881773   T   T   T
  0.9112647556540381  0.5250648515619076  0.3934313135836405   T   T   T
  0.7446927326253459  0.3172683859859404  0.6129578801001969   T   T   T
  0.4824931043523293  0.2982645394702956  0.9692444594009473   T   T   T
  0.9308257457818740  0.5193397537242035  0.8089431547807209   T   T   T
  0.9097453749452171  0.3593194169250822  0.8332560912306235   T   T   T
  0.5317898197401405  0.7221562593969466  0.4700173399734737   T   T   T
  0.6703834593581988  0.9107335400935739  0.6380802743530793   T   T   T
  0.2272693126890530  0.6345390948680532  0.3562492717465346   T   T   T
  0.0576716911612465  0.9410988064072754  0.5818773831288624   T   T   T
  0.2554478435381569  0.8324859789980010  0.5516720684632119   T   T   T
  0.2394374867564437  0.6743820735685802  0.5797869366061335   T   T   T
  0.7094850015462200  0.7421534130901222  0.6845377835153315   T   T   T
  0.6365444685555417  0.4656137317250995  0.9169631459479390   T   T   T
  0.4676017091588349  0.4565680987022205  0.7083499332046230   T   T   T
  0.4916937556750938  0.2810199066939916  0.7439343942249508   T   T   T
  0.1041502622737909  0.2502943961058719  0.8100887196973900   T   T   T
  0.2661776484412570  0.4446444265222169  0.8075768891332018   T   T   T
  0.6426802812460508  0.8930122908383993  0.4248677701064096   T   T   T
  0.8636933267457039  0.7280296000722757  0.3859034104216974   T   T   T
  0.9009408130736460  0.7462719679900047  0.5783569059430533   T   T   T
  0.5531797126231268  0.4157766993396095  0.5226192083655121   T   T   T
  0.8231441218708966  0.3941167046824106  0.1793441652690078   T   T   T
  0.7328534917210874  0.1677282692460693  0.9346569529159012   T   T   T
  0.4093151274818467  0.7763456203562313  0.2109672205496906   T   T   T
  0.6216158925766777  0.7724011347387290  0.8662472441645335   T   T   T
  0.7133508181434678  0.0916121393089639  0.4772718745101017   T   T   T
  0.0906352363652729  0.2502786660971097  0.5849621522957520   T   T   T
  0.2086330386389932  0.4194938710042919  0.3867764003455108   T   T   T
  0.1614967650800025  0.8394595145420638  0.3392103869629395   T   T   T
  0.0896828942154499  0.9474912421989643  0.8041349386217505   T   T   T
  0.9767613087604232  0.7779280960685071  0.0002639233801460   T   T   T
  0.1204973071057083  0.3248278062944294  0.0550874367013705   T   T   T
  0.2280223717374099  0.1113617941217200  0.6585580436103911   T   T   T
  0.9358113284607015  0.0802232579309461  0.7228446512299271   T   T   T
  0.6957010670266612  0.3405776296541916  0.5640738988791085   T   T   T
  0.3271401991714527  0.7072815926836711  0.0659275788537954   T   T   T
  0.4791116057672866  0.8520204060852095  0.8256285750981576   T   T   T
  0.8841274383222242  0.3071817270567934  0.6086074957663996   T   T   T
  0.1525994061717171  0.6995712609383915  0.9801742867973218   T   T   T
  0.0179601180965108  0.4919875765022823  0.4066544849605336   T   T   T
  0.8615558201580029  0.4844784005777925  0.3152011434850976   T   T   T
  0.3094844800078178  0.8983215533378583  0.7880470461114015   T   T   T
  0.3712165707008239  0.2858762069004968  0.9992517588522247   T   T   T
  0.2200547066043796  0.5397341466618641  0.1801275415181394   T   T   T
  0.4071125583492332  0.5709873313470624  0.6443844635788665   T   T   T
  0.7615621076768448  0.6213335029818907  0.7431072038750344   T   T   T
  0.6718638025725383  0.9658193619568536  0.4478053826581885   T   T   T
  0.5908125823791934  0.8557337354500447  0.3472058281452988   T   T   T
  0.9491958104565512  0.6431997329199888  0.2063833469129790   T   T   T
  0.5551837420213843  0.2436681482924001  0.9527203171006136   T   T   T
  0.5103866481333270  0.4394310450252306  0.5897155406436809   T   T   T
  0.6632311172494383  0.4710224565724630  0.5362561445744234   T   T   T
  0.7167259691573946  0.3893075669300217  0.1240204153652655   T   T   T
  0.9390226687869543  0.3792593373199935  0.1480376009590643   T   T   T
  0.7287660173696224  0.1274224036630969  0.8593537045615847   T   T   T
  0.7106869715666235  0.1194401496036264  0.9583887975536882   T   T   T
  0.2929247015303815  0.7927171029193687  0.2439318655889693   T   T   T
  0.4200505220860435  0.7127261277491357  0.2084350056710988   T   T   T
  0.6577598319851035  0.7492454382658522  0.7974379904282571   T   T   T
  0.5094860812764566  0.7185172767943158  0.8536342820744451   T   T   T
  0.6670985284247593  0.0990466828553380  0.4167230207055610   T   T   T
  0.6685621573559857  0.1431848348374629  0.5340849058628478   T   T   T
  0.2113820488350058  0.2594959853670460  0.6369155705973384   T   T   T
  0.0184226213888437  0.1791490342257234  0.5486964763267110   T   T   T
  0.2635018219640060  0.4227783064651689  0.3319731246125670   T   T   T
  0.3241199572068396  0.4170335175919035  0.4336389820796853   T   T   T
  0.2781249125261596  0.8650150096697118  0.3995404225737786   T   T   T
  0.0564972083783957  0.7988915363664759  0.3519558339218349   T   T   T
  0.0088578348687491  0.9426637999983924  0.7406834124995711   T   T   T
  0.9916322313450294  0.9116489488829629  0.8230492180489932   T   T   T
  0.8518335703209488  0.7721408480920076  0.9521783512053972   T   T   T
  0.9360117088508630  0.7870200893980339  0.0630601139916251   T   T   T
  0.0033917452034729  0.2695473994505377  0.0031013246348479   T   T   T
  0.1464346519300221  0.3720022792151099  0.0286382309478554   T   T   T
  0.3846766150190533  0.1046625576352724  0.6717455026553552   T   T   T
  0.5416591708311103  0.1928820099779784  0.7185014313190692   T   T   T
  0.7789422144137461  0.0864350452044746  0.7088101865619976   T   T   T
  0.9310531476221726  0.2689516113870809  0.7960654056244891   T   T   T
  0.7457473754300494  0.1824647842841287  0.7374947175235604   T   T   T
  0.6563548269638133  0.5552398751482102  0.1017434479623276   T   T   T
  0.7509495017518333  0.5231290281279684  0.0109795654168607   T   T   T
  0.4448131807313445  0.5241819140165518  0.0921584640253670   T   T   T
  0.4174848381090541  0.0093232823139076  0.6435718494945917   T   T   T
  0.3810740545656373  0.5616637617964244  0.1852808792185670   T   T   T
  0.5137276319673987  0.6285860269137800  0.2853595157469115   T   T   T
  0.6217913971216404  0.9983905742947883  0.6621153035919392   T   T   T
  0.2325393489007581  0.9228614835836382  0.5900241801530939   T   T   T
  0.4181359209822304  0.6635504278547160  0.3760411495653742   T   T   T
  0.1617151636491911  0.6386599069919541  0.6352181742514844   T   T   T
  0.2657420596647881  0.5822720353355635  0.6672495184711735   T   T   T
  0.8555469387313082  0.7167414546544535  0.6405872375472441   T   T   T
  0.3156637659365060  0.4771503009078444  0.7480187585432816   T   T   T
  0.9036908045413199  0.6108293959508444  0.7208555950231883   T   T   T
  0.0081180498161757  0.5547099512877409  0.7531290462062827   T   T   T
  0.1956588881377570  0.5399472870361777  0.7241850358580422   T   T   T
  0.7242730764617775  0.6607703025299969  0.2942433762349523   T   T   T
  0.7882420354988113  0.6214228499042562  0.2012787174502222   T   T   T
  0.9739778214523440  0.6533716638469826  0.6640888623904928   T   T   T
 
  0.00000000E+00  0.00000000E+00  0.00000000E+00
  0.00000000E+00  0.00000000E+00  0.00000000E+00
  0.00000000E+00  0.00000000E+00  0.00000000E+00
  0.00000000E+00  0.00000000E+00  0.00000000E+00
  0.00000000E+00  0.00000000E+00  0.00000000E+00
  0.00000000E+00  0.00000000E+00  0.00000000E+00
  0.00000000E+00  0.00000000E+00  0.00000000E+00
  0.00000000E+00  0.00000000E+00  0.00000000E+00
  0.00000000E+00  0.00000000E+00  0.00000000E+00
  0.00000000E+00  0.00000000E+00  0.00000000E+00
  0.00000000E+00  0.00000000E+00  0.00000000E+00
  0.00000000E+00  0.00000000E+00  0.00000000E+00
  0.00000000E+00  0.00000000E+00  0.00000000E+00
  0.00000000E+00  0.00000000E+00  0.00000000E+00
  0.00000000E+00  0.00000000E+00  0.00000000E+00
  0.00000000E+00  0.00000000E+00  0.00000000E+00
  0.00000000E+00  0.00000000E+00  0.00000000E+00
  0.00000000E+00  0.00000000E+00  0.00000000E+00
  0.00000000E+00  0.00000000E+00  0.00000000E+00
  0.00000000E+00  0.00000000E+00  0.00000000E+00
  0.00000000E+00  0.00000000E+00  0.00000000E+00
  0.00000000E+00  0.00000000E+00  0.00000000E+00
  0.00000000E+00  0.00000000E+00  0.00000000E+00
  0.00000000E+00  0.00000000E+00  0.00000000E+00
  0.00000000E+00  0.00000000E+00  0.00000000E+00
  0.00000000E+00  0.00000000E+00  0.00000000E+00
  0.00000000E+00  0.00000000E+00  0.00000000E+00
  0.00000000E+00  0.00000000E+00  0.00000000E+00
  0.00000000E+00  0.00000000E+00  0.00000000E+00
  0.00000000E+00  0.00000000E+00  0.00000000E+00
  0.00000000E+00  0.00000000E+00  0.00000000E+00
  0.00000000E+00  0.00000000E+00  0.00000000E+00
  0.00000000E+00  0.00000000E+00  0.00000000E+00
  0.00000000E+00  0.00000000E+00  0.00000000E+00
  0.00000000E+00  0.00000000E+00  0.00000000E+00
  0.00000000E+00  0.00000000E+00  0.00000000E+00
  0.00000000E+00  0.00000000E+00  0.00000000E+00
  0.00000000E+00  0.00000000E+00  0.00000000E+00
  0.00000000E+00  0.00000000E+00  0.00000000E+00
  0.00000000E+00  0.00000000E+00  0.00000000E+00
  0.00000000E+00  0.00000000E+00  0.00000000E+00
  0.00000000E+00  0.00000000E+00  0.00000000E+00
  0.00000000E+00  0.00000000E+00  0.00000000E+00
  0.00000000E+00  0.00000000E+00  0.00000000E+00
  0.00000000E+00  0.00000000E+00  0.00000000E+00
  0.00000000E+00  0.00000000E+00  0.00000000E+00
  0.00000000E+00  0.00000000E+00  0.00000000E+00
  0.00000000E+00  0.00000000E+00  0.00000000E+00
  0.00000000E+00  0.00000000E+00  0.00000000E+00
  0.00000000E+00  0.00000000E+00  0.00000000E+00
  0.00000000E+00  0.00000000E+00  0.00000000E+00
  0.00000000E+00  0.00000000E+00  0.00000000E+00
  0.00000000E+00  0.00000000E+00  0.00000000E+00
  0.00000000E+00  0.00000000E+00  0.00000000E+00
  0.00000000E+00  0.00000000E+00  0.00000000E+00
  0.00000000E+00  0.00000000E+00  0.00000000E+00
  0.00000000E+00  0.00000000E+00  0.00000000E+00
  0.00000000E+00  0.00000000E+00  0.00000000E+00
  0.00000000E+00  0.00000000E+00  0.00000000E+00
  0.00000000E+00  0.00000000E+00  0.00000000E+00
  0.00000000E+00  0.00000000E+00  0.00000000E+00
  0.00000000E+00  0.00000000E+00  0.00000000E+00
  0.00000000E+00  0.00000000E+00  0.00000000E+00
  0.00000000E+00  0.00000000E+00  0.00000000E+00
  0.00000000E+00  0.00000000E+00  0.00000000E+00
  0.00000000E+00  0.00000000E+00  0.00000000E+00
  0.00000000E+00  0.00000000E+00  0.00000000E+00
  0.00000000E+00  0.00000000E+00  0.00000000E+00
  0.00000000E+00  0.00000000E+00  0.00000000E+00
  0.00000000E+00  0.00000000E+00  0.00000000E+00
  0.00000000E+00  0.00000000E+00  0.00000000E+00
  0.00000000E+00  0.00000000E+00  0.00000000E+00
  0.00000000E+00  0.00000000E+00  0.00000000E+00
  0.00000000E+00  0.00000000E+00  0.00000000E+00
  0.00000000E+00  0.00000000E+00  0.00000000E+00
  0.00000000E+00  0.00000000E+00  0.00000000E+00
  0.00000000E+00  0.00000000E+00  0.00000000E+00
  0.00000000E+00  0.00000000E+00  0.00000000E+00
  0.00000000E+00  0.00000000E+00  0.00000000E+00
  0.00000000E+00  0.00000000E+00  0.00000000E+00
  0.00000000E+00  0.00000000E+00  0.00000000E+00
  0.00000000E+00  0.00000000E+00  0.00000000E+00
  0.00000000E+00  0.00000000E+00  0.00000000E+00
  0.00000000E+00  0.00000000E+00  0.00000000E+00
  0.00000000E+00  0.00000000E+00  0.00000000E+00
  0.00000000E+00  0.00000000E+00  0.00000000E+00
  0.00000000E+00  0.00000000E+00  0.00000000E+00
  0.00000000E+00  0.00000000E+00  0.00000000E+00
  0.00000000E+00  0.00000000E+00  0.00000000E+00
  0.00000000E+00  0.00000000E+00  0.00000000E+00
  0.00000000E+00  0.00000000E+00  0.00000000E+00
  0.00000000E+00  0.00000000E+00  0.00000000E+00
  0.00000000E+00  0.00000000E+00  0.00000000E+00
  0.00000000E+00  0.00000000E+00  0.00000000E+00
  0.00000000E+00  0.00000000E+00  0.00000000E+00
  0.00000000E+00  0.00000000E+00  0.00000000E+00
  0.00000000E+00  0.00000000E+00  0.00000000E+00
  0.00000000E+00  0.00000000E+00  0.00000000E+00
  0.00000000E+00  0.00000000E+00  0.00000000E+00
  0.00000000E+00  0.00000000E+00  0.00000000E+00
  0.00000000E+00  0.00000000E+00  0.00000000E+00
  0.00000000E+00  0.00000000E+00  0.00000000E+00
  0.00000000E+00  0.00000000E+00  0.00000000E+00
  0.00000000E+00  0.00000000E+00  0.00000000E+00
  0.00000000E+00  0.00000000E+00  0.00000000E+00
  0.00000000E+00  0.00000000E+00  0.00000000E+00
  0.00000000E+00  0.00000000E+00  0.00000000E+00
  0.00000000E+00  0.00000000E+00  0.00000000E+00
