# Supplementary material for: Atomistic Model for Water Adsorption in Mg-MOF-74: Quantum Chemical Prediction of Structures and Isotherms
Source: J Am Chem Soc. 2026 Mar 16;148(11):12296–306. doi: 10.1021/jacs.6c01686 (PMC13022884; doi:10.1021/jacs.6c01686)
Supplement: Supplementary file 1 [file ja6c01686_si_001.zip › structures_example-inputs/optimized_structures/CONTCAR_ABC]

VASP structure VASP flie generated from 
   1.00000000000000     
     6.6904032911039737   -0.0000000013859264   -0.0000000037722359
    -2.2301367734694626   14.9551839962053688    0.0000000317600695
    -2.2301387818421210   -7.4775975457259625   12.9515771635090431
   Mg   O    H    C 
     6    36    42    24
Selective dynamics
Direct
  0.3117886287153766  0.2593996950531903  0.6794086794298906   T   T   T
  0.6882115296072655  0.7406008212457067  0.3205910926132987   T   T   T
  0.6323799066990290  0.3205908999655733  0.5799899238847814   T   T   T
  0.3676213640016286  0.6794092297670531  0.4200090750264778   T   T   T
  0.0523886883079072  0.4200095624962330  0.7406001676395562   T   T   T
  0.9476112468303484  0.5799902842503428  0.2593996044036331   T   T   T
  0.4138121890848154  0.3780984682362458  0.5314936234137164   T   T   T
  0.5861894681825675  0.6219020480626440  0.4685061486294657   T   T   T
  0.8823173717313466  0.4685062087187859  0.8466037045217547   T   T   T
  0.1176824000245702  0.5314939210138405  0.1533952943894974   T   T   T
  0.0357132646907843  0.1533954805598583  0.6219014430186078   T   T   T
  0.9642866704474713  0.8466043661867246  0.3780983290245814   T   T   T
  0.5779996794654281  0.3723465804641393  0.7326264862535794   T   T   T
  0.4220004788572140  0.6276539358347577  0.2673732857896098   T   T   T
  0.8453732377581531  0.2673731917470121  0.6397193612376029   T   T   T
  0.1546269205644819  0.7326273245518848  0.3602804108055793   T   T   T
  0.2056540201506891  0.3602803853036818  0.6276529234628256   T   T   T
  0.7943457516052206  0.6397197444289446  0.3723460754484336   T   T   T
  0.4183622171196646  0.1908521801859777  0.5470035845724368   T   T   T
  0.5816379412029775  0.8091483361129121  0.4529961874707524   T   T   T
  0.8713588132080829  0.4529961082395033  0.6438474263669534   T   T   T
  0.1286407353634473  0.5470033519408091  0.3561515725442987   T   T   T
  0.2275114086392591  0.3561518690897358  0.8091477600150867   T   T   T
  0.7724900254437372  0.6438479776568471  0.1908520120281025   T   T   T
  0.4440202240255786  0.1844661859304040  0.7526752817448852   T   T   T
  0.5559795477303382  0.8155339438022295  0.2473237171663669   T   T   T
  0.6913447755477122  0.2473241564607633  0.4317900052784012   T   T   T
  0.3086564951529454  0.7526759732718631  0.5682089936328509   T   T   T
  0.2595538703820353  0.5682098151238861  0.8155334839309987   T   T   T
  0.7404462879406069  0.4317907011750037  0.1844662881121906   T   T   T
  0.7085454998080110  0.6188407709092942  0.7765003105345656   T   T   T
  0.2914555477082601  0.3811586892710181  0.2234986883766865   T   T   T
  0.9320436351790633  0.2234992626654346  0.8423395995556575   T   T   T
  0.0679565231435788  0.7765012536334552  0.1576601724875317   T   T   T
  0.0897038535215984  0.1576601239405235  0.3811588608643106   T   T   T
  0.9102963048010437  0.8423403923583734  0.6188409111788786   T   T   T
  0.1207107500753466  0.0428559450222110  0.7610495785194118   T   T   T
  0.8792894082472955  0.9571445712766788  0.2389501935237774   T   T   T
  0.3596612742160303  0.2389503842493355  0.2818058885644206   T   T   T
  0.6403388841066118  0.7610501320495544  0.7181938834787687   T   T   T
  0.0778560281583580  0.7181938282436775  0.9571433038706587   T   T   T
  0.9221452425422996  0.2818063014889489  0.0428556950405934   T   T   T
  0.1929361891971908  0.1683050036686922  0.4423947863321374   T   T   T
  0.8070639691254513  0.8316955126302048  0.5576049857110519   T   T   T
  0.7505421685436957  0.5576052270402911  0.7259099648517875   T   T   T
  0.2494592655393006  0.4423946197062847  0.2740898071914017   T   T   T
  0.0246310880352283  0.2740903133723904  0.8316947929023257   T   T   T
  0.9753690702874138  0.7259102029265065  0.1683049791408635   T   T   T
  0.8230289132453876  0.6489605750203751  0.8392306384108892   T   T   T
  0.1769708585105292  0.3510395547122513  0.1607683605003629   T   T   T
  0.9837980346965622  0.1607688801171392  0.8097288760171608   T   T   T
  0.0162036225708206  0.8392316361817507  0.1902708960260284   T   T   T
  0.1740674889506550  0.1902707023776387  0.3510392565263487   T   T   T
  0.8259326693719728  0.8097298139212583  0.6489605155168405   T   T   T
  0.5903811240166732  0.1833392132390657  0.7687217904904031   T   T   T
  0.4096186477392436  0.8166609164935537  0.2312772084208419   T   T   T
  0.8216592628876498  0.2312777798875771  0.4146167662982023   T   T   T
  0.1783408954349994  0.7687227364113198  0.5853830057449869   T   T   T
  0.4070431141710955  0.5853831643882899  0.8166602141655090   T   T   T
  0.5929581565295621  0.4146169653443366  0.1833387847457431   T   T   T
  0.3524884223482019  0.1234758029258742  0.7465112242982102   T   T   T
  0.6475117359744402  0.8765247133730227  0.2534885477449791   T   T   T
  0.6059758514639384  0.2534886296561325  0.3769642312281150   T   T   T
  0.3940243068587037  0.7465118866427645  0.6230355408150743   T   T   T
  0.2290122209968999  0.6230357249331462  0.8765233154280736   T   T   T
  0.7709875507590098  0.3769644047994802  0.1234756834831785   T   T   T
  0.1741360486711301  0.0323339494429860  0.8178094304957710   T   T   T
  0.8258656085962528  0.9676665668559110  0.1821903415474182   T   T   T
  0.3563250402044176  0.1821904777062429  0.2145238491919059   T   T   T
  0.6436751181182245  0.8178100385926541  0.7854759228512833   T   T   T
  0.1418025176777604  0.7854767864844305  0.9676662643985523   T   T   T
  0.8581976406448817  0.2145237298144593  0.0323335076446369   T   T   T
  0.0390307419060392  0.9719712782036396  0.7041196628025261   T   T   T
  0.9609694164166100  0.0280292380952503  0.2958801092406631   T   T   T
  0.3349094966338910  0.2958798203821189  0.2678505773598729   T   T   T
  0.6650900519376393  0.7041196397981935  0.7321484215513721   T   T   T
  0.0670595964841141  0.7321488501110167  0.0280287587490164   T   T   T
  0.9329416742165435  0.2678512796216026  0.9719702401622357   T   T   T
  0.8743833588049768  0.5595712497270355  0.0175677214555421   T   T   T
  0.1256167995176583  0.4404292665718543  0.9824320505876400   T   T   T
  0.8568158401178323  0.9824329904048312  0.5420033814764409   T   T   T
  0.1431843182048098  0.0175675258940586  0.4579963905667483   T   T   T
  0.3148126832700271  0.4579960951307100  0.4404286691107941   T   T   T
  0.6851883642462440  0.5420033650496023  0.5595703298004580   T   T   T
  0.6871928294225711  0.4319471838790676  0.8259603143825629   T   T   T
  0.3128073289000710  0.5680533324198294  0.1740394576606263   T   T   T
  0.8612325494121222  0.1740395194164748  0.6059863882192289   T   T   T
  0.1387676089105199  0.8259609968824222  0.3940133838239603   T   T   T
  0.2552467080792269  0.3940138407856750  0.5680528414842883   T   T   T
  0.7447549491881560  0.6059866755132077  0.4319469305589010   T   T   T
  0.5824620092933515  0.4616728396870826  0.9124494190592713   T   T   T
  0.4175396479740314  0.5383276766118144  0.0875503529839179   T   T   T
  0.6700105765567343  0.0875499838513818  0.5492221446332692   T   T   T
  0.3299893585815212  0.9124498628951940  0.4507776274099271   T   T   T
  0.1207886924076718  0.4507773339766601  0.5383272072618084   T   T   T
  0.8792108561638514  0.5492221262036523  0.4616717916494437   T   T   T
  0.7087102401565417  0.5348012796924095  0.0105205145228879   T   T   T
  0.2912895315993751  0.4651988500402169  0.9894784843883642   T   T   T
  0.6981894435454947  0.9894792697939394  0.5242800716305922   T   T   T
  0.3018103282104150  0.0105208599386870  0.4757189272806528   T   T   T
  0.1739096782221807  0.4757193992101207  0.4651984127575588   T   T   T
  0.8260904801004543  0.5242811170887691  0.5348013592856304   T   T   T
  0.6344327339514635  0.5751052678743349  0.0995661198802509   T   T   T
  0.3655670378044462  0.4248948618582844  0.9004328790309941   T   T   T
  0.5348660556460061  0.9004333725964599  0.4755383452941970   T   T   T
  0.4651334929255171  0.0995660875838453  0.5244606536170551   T   T   T
  0.0593282383041398  0.5244613082258098  0.4248945337367616   T   T   T
  0.9406734189632502  0.4755392080730871  0.5751052383064206   T   T   T
 
  0.00000000E+00  0.00000000E+00  0.00000000E+00
  0.00000000E+00  0.00000000E+00  0.00000000E+00
  0.00000000E+00  0.00000000E+00  0.00000000E+00
  0.00000000E+00  0.00000000E+00  0.00000000E+00
  0.00000000E+00  0.00000000E+00  0.00000000E+00
  0.00000000E+00  0.00000000E+00  0.00000000E+00
  0.00000000E+00  0.00000000E+00  0.00000000E+00
  0.00000000E+00  0.00000000E+00  0.00000000E+00
  0.00000000E+00  0.00000000E+00  0.00000000E+00
  0.00000000E+00  0.00000000E+00  0.00000000E+00
  0.00000000E+00  0.00000000E+00  0.00000000E+00
  0.00000000E+00  0.00000000E+00  0.00000000E+00
  0.00000000E+00  0.00000000E+00  0.00000000E+00
  0.00000000E+00  0.00000000E+00  0.00000000E+00
  0.00000000E+00  0.00000000E+00  0.00000000E+00
  0.00000000E+00  0.00000000E+00  0.00000000E+00
  0.00000000E+00  0.00000000E+00  0.00000000E+00
  0.00000000E+00  0.00000000E+00  0.00000000E+00
  0.00000000E+00  0.00000000E+00  0.00000000E+00
  0.00000000E+00  0.00000000E+00  0.00000000E+00
  0.00000000E+00  0.00000000E+00  0.00000000E+00
  0.00000000E+00  0.00000000E+00  0.00000000E+00
  0.00000000E+00  0.00000000E+00  0.00000000E+00
  0.00000000E+00  0.00000000E+00  0.00000000E+00
  0.00000000E+00  0.00000000E+00  0.00000000E+00
  0.00000000E+00  0.00000000E+00  0.00000000E+00
  0.00000000E+00  0.00000000E+00  0.00000000E+00
  0.00000000E+00  0.00000000E+00  0.00000000E+00
  0.00000000E+00  0.00000000E+00  0.00000000E+00
  0.00000000E+00  0.00000000E+00  0.00000000E+00
  0.00000000E+00  0.00000000E+00  0.00000000E+00
  0.00000000E+00  0.00000000E+00  0.00000000E+00
  0.00000000E+00  0.00000000E+00  0.00000000E+00
  0.00000000E+00  0.00000000E+00  0.00000000E+00
  0.00000000E+00  0.00000000E+00  0.00000000E+00
  0.00000000E+00  0.00000000E+00  0.00000000E+00
  0.00000000E+00  0.00000000E+00  0.00000000E+00
  0.00000000E+00  0.00000000E+00  0.00000000E+00
  0.00000000E+00  0.00000000E+00  0.00000000E+00
  0.00000000E+00  0.00000000E+00  0.00000000E+00
  0.00000000E+00  0.00000000E+00  0.00000000E+00
  0.00000000E+00  0.00000000E+00  0.00000000E+00
  0.00000000E+00  0.00000000E+00  0.00000000E+00
  0.00000000E+00  0.00000000E+00  0.00000000E+00
  0.00000000E+00  0.00000000E+00  0.00000000E+00
  0.00000000E+00  0.00000000E+00  0.00000000E+00
  0.00000000E+00  0.00000000E+00  0.00000000E+00
  0.00000000E+00  0.00000000E+00  0.00000000E+00
  0.00000000E+00  0.00000000E+00  0.00000000E+00
  0.00000000E+00  0.00000000E+00  0.00000000E+00
  0.00000000E+00  0.00000000E+00  0.00000000E+00
  0.00000000E+00  0.00000000E+00  0.00000000E+00
  0.00000000E+00  0.00000000E+00  0.00000000E+00
  0.00000000E+00  0.00000000E+00  0.00000000E+00
  0.00000000E+00  0.00000000E+00  0.00000000E+00
  0.00000000E+00  0.00000000E+00  0.00000000E+00
  0.00000000E+00  0.00000000E+00  0.00000000E+00
  0.00000000E+00  0.00000000E+00  0.00000000E+00
  0.00000000E+00  0.00000000E+00  0.00000000E+00
  0.00000000E+00  0.00000000E+00  0.00000000E+00
  0.00000000E+00  0.00000000E+00  0.00000000E+00
  0.00000000E+00  0.00000000E+00  0.00000000E+00
  0.00000000E+00  0.00000000E+00  0.00000000E+00
  0.00000000E+00  0.00000000E+00  0.00000000E+00
  0.00000000E+00  0.00000000E+00  0.00000000E+00
  0.00000000E+00  0.00000000E+00  0.00000000E+00
  0.00000000E+00  0.00000000E+00  0.00000000E+00
  0.00000000E+00  0.00000000E+00  0.00000000E+00
  0.00000000E+00  0.00000000E+00  0.00000000E+00
  0.00000000E+00  0.00000000E+00  0.00000000E+00
  0.00000000E+00  0.00000000E+00  0.00000000E+00
  0.00000000E+00  0.00000000E+00  0.00000000E+00
  0.00000000E+00  0.00000000E+00  0.00000000E+00
  0.00000000E+00  0.00000000E+00  0.00000000E+00
  0.00000000E+00  0.00000000E+00  0.00000000E+00
  0.00000000E+00  0.00000000E+00  0.00000000E+00
  0.00000000E+00  0.00000000E+00  0.00000000E+00
  0.00000000E+00  0.00000000E+00  0.00000000E+00
  0.00000000E+00  0.00000000E+00  0.00000000E+00
  0.00000000E+00  0.00000000E+00  0.00000000E+00
  0.00000000E+00  0.00000000E+00  0.00000000E+00
  0.00000000E+00  0.00000000E+00  0.00000000E+00
  0.00000000E+00  0.00000000E+00  0.00000000E+00
  0.00000000E+00  0.00000000E+00  0.00000000E+00
  0.00000000E+00  0.00000000E+00  0.00000000E+00
  0.00000000E+00  0.00000000E+00  0.00000000E+00
  0.00000000E+00  0.00000000E+00  0.00000000E+00
  0.00000000E+00  0.00000000E+00  0.00000000E+00
  0.00000000E+00  0.00000000E+00  0.00000000E+00
  0.00000000E+00  0.00000000E+00  0.00000000E+00
  0.00000000E+00  0.00000000E+00  0.00000000E+00
  0.00000000E+00  0.00000000E+00  0.00000000E+00
  0.00000000E+00  0.00000000E+00  0.00000000E+00
  0.00000000E+00  0.00000000E+00  0.00000000E+00
  0.00000000E+00  0.00000000E+00  0.00000000E+00
  0.00000000E+00  0.00000000E+00  0.00000000E+00
  0.00000000E+00  0.00000000E+00  0.00000000E+00
  0.00000000E+00  0.00000000E+00  0.00000000E+00
  0.00000000E+00  0.00000000E+00  0.00000000E+00
  0.00000000E+00  0.00000000E+00  0.00000000E+00
  0.00000000E+00  0.00000000E+00  0.00000000E+00
  0.00000000E+00  0.00000000E+00  0.00000000E+00
  0.00000000E+00  0.00000000E+00  0.00000000E+00
  0.00000000E+00  0.00000000E+00  0.00000000E+00
  0.00000000E+00  0.00000000E+00  0.00000000E+00
  0.00000000E+00  0.00000000E+00  0.00000000E+00
  0.00000000E+00  0.00000000E+00  0.00000000E+00
  0.00000000E+00  0.00000000E+00  0.00000000E+00
