# Supplementary material for: Atomistic Model for Water Adsorption in Mg-MOF-74: Quantum Chemical Prediction of Structures and Isotherms
Source: J Am Chem Soc. 2026 Mar 16;148(11):12296–306. doi: 10.1021/jacs.6c01686 (PMC13022884; doi:10.1021/jacs.6c01686)
Supplement: Supplementary file 1 [file ja6c01686_si_001.zip › structures_example-inputs/optimized_structures/CONTCAR_sim-anneal]

VASP structure VASP flie generated from 
   1.00000000000000     
     6.5947899999999997    0.0000000000000000    0.0000000000000000
    -2.1989450000000001   15.1682480000000002    0.0000000000000000
    -2.1989450000000001   -7.5842120000000000   13.1360370000000000
   Mg   O    H    C 
     6    30    30    24
Selective dynamics
Direct
  0.2675328917199208  0.1963049388390227  0.6484852915815268   T   T   T
  0.9715784953847918  0.3425753615332469  0.6943584907744813   T   T   T
  0.5750649306956329  0.2506477215059076  0.5372941436180336   T   T   T
  0.6343845439289946  0.6748666185158071  0.2738724676575421   T   T   T
  0.8884711311960564  0.5102296608503761  0.2238175800454437   T   T   T
  0.3208633895286352  0.6186926480290700  0.3777263701701488   T   T   T
  0.8337939482331362  0.4156123788012999  0.8090354274722007   T   T   T
  0.8153661275367964  0.3800744847848828  0.5989178344985940   T   T   T
  0.1664577956833826  0.3065203809913380  0.5974242604364222   T   T   T
  0.3532979730338192  0.3055466931722405  0.4873939959444078   T   T   T
  0.3623563306751295  0.1253591698182196  0.5147654237866225   T   T   T
  0.7901781923555580  0.1983151662055221  0.5965232714416127   T   T   T
  0.9845858445603214  0.0891646358786754  0.5893897253231292   T   T   T
  0.1742672165861477  0.3001904016365295  0.7709834411057972   T   T   T
  0.5358168367883801  0.3076954590183985  0.6980034480313378   T   T   T
  0.0607611562376164  0.4552433882605230  0.1163613760627632   T   T   T
  0.0828362549011394  0.4901252623335715  0.3273341929900310   T   T   T
  0.7316530915677798  0.5716405635218085  0.3355147670296980   T   T   T
  0.5406907231604502  0.5700976471460193  0.4433356047895586   T   T   T
  0.5232858360983663  0.7440151101350099  0.4014770855189052   T   T   T
  0.0935113616862048  0.6702564124909203  0.3259557559502613   T   T   T
  0.9079647276052119  0.7815929502488257  0.3280390938778710   T   T   T
  0.7121411785172672  0.5668024157307009  0.1526834113602664   T   T   T
  0.3609372602457732  0.5620898555179504  0.2255429897995037   T   T   T
  0.2788376080210659  0.6865848592381192  0.5352584798857994   T   T   T
  0.4971523277755324  0.7446338517866480  0.2001432765088878   T   T   T
  0.0340516090810318  0.1544597169512702  0.8287281134494860   T   T   T
  0.6426718585357597  0.1742013217712178  0.3945596064701326   T   T   T
  0.3745874189145055  0.1312012996475358  0.7330545804968281   T   T   T
  0.2887456856016393  0.3155744576392286  0.1942729383326977   T   T   T
  0.6324796974777721  0.9383828231790304  0.2554396428139734   T   T   T
  0.0064396439585931  0.0950856904288983  0.3516284233546037   T   T   T
  0.6810018495944554  0.3654353329984806  0.1557725770418390   T   T   T
  0.3070969075596908  0.1940759858377862  0.2865202007655159   T   T   T
  0.6452441769986426  0.0017161239920643  0.7039893919163659   T   T   T
  0.9654796844912966  0.2525797497317679  0.0300060624865492   T   T   T
  0.2746747473789309  0.4020528538242140  0.4084923402475243   T   T   T
  0.8078147834957133  0.9142719166060734  0.4957962555225305   T   T   T
  0.8247876461144664  0.5000102574393440  0.9824661743473980   T   T   T
  0.6329500948839736  0.4813067844841743  0.5286385410594034   T   T   T
  0.0837578359954107  0.9527032482668346  0.4171660593135647   T   T   T
  0.0611699785923564  0.3811128182047535  0.9393366364410333   T   T   T
  0.3728404875705592  0.6525146318272750  0.5565806139705625   T   T   T
  0.4484208095830984  0.7083824320841401  0.1265514656026432   T   T   T
  0.0476165458792321  0.2067855605212993  0.8076953878482160   T   T   T
  0.5517582841803786  0.1736760411796140  0.3366799802814580   T   T   T
  0.4627804586432350  0.0819625493045180  0.7230193584334436   T   T   T
  0.1735554448510034  0.2830211943122888  0.1300411685446277   T   T   T
  0.1392401978463019  0.6589052000784575  0.5387187202963206   T   T   T
  0.5588089480515084  0.8179928161384885  0.2219323091696659   T   T   T
  0.9057655615951440  0.1015605031021128  0.7818484078004336   T   T   T
  0.7768345075423030  0.1575025425158678  0.3789134408494231   T   T   T
  0.2713349736860498  0.1230306336005145  0.7710089519061344   T   T   T
  0.2417123664029754  0.3748457863609782  0.2414123822757530   T   T   T
  0.5554968717549617  0.9797813059942913  0.3026494459324383   T   T   T
  0.0875731628411958  0.1160074367608461  0.3122927910253471   T   T   T
  0.7158178338311274  0.3042757200237111  0.1059334872478803   T   T   T
  0.2958820850819370  0.2283987684369723  0.2455087065758384   T   T   T
  0.6385128808442260  0.9684014357882545  0.6300332667340347   T   T   T
  0.9855814357266445  0.2132966872616452  0.9602992435154976   T   T   T
  0.7798674444641531  0.9794909966342619  0.2836756206923354   T   T   T
  0.1153269804889885  0.1038943501154935  0.4087414426127302   T   T   T
  0.5412424483863941  0.3464043282952344  0.1675032480501426   T   T   T
  0.3171405047679851  0.2484954165503587  0.3571359663350276   T   T   T
  0.6074456001241589  0.9463866615929831  0.7176820665844127   T   T   T
  0.9928739824511632  0.3245028616828481  0.0453398435036769   T   T   T
  0.8859769725383360  0.4097488661617429  0.5369728757434244   T   T   T
  0.2023573380477856  0.3309420636181483  0.5308715593017290   T   T   T
  0.0716568499642133  0.3882202029107741  0.5015867559305613   T   T   T
  0.1302418391985798  0.4172540715982223  0.4328385892072598   T   T   T
  0.4089812748636130  0.0339231790266735  0.4875298622436811   T   T   T
  0.8080528356710172  0.1067484054835338  0.5676915918145292   T   T   T
  0.6168027392177494  0.0210586646105182  0.5098966010941510   T   T   T
  0.6472274201613774  0.9229010924098374  0.4811698426325258   T   T   T
  0.3102101186042301  0.3691787499669448  0.8624536257155535   T   T   T
  0.6384627872766871  0.3748005149021632  0.7895110013632063   T   T   T
  0.5305682122160914  0.4052190800429378  0.8752557987704473   T   T   T
  0.6569026651452456  0.4731614004931378  0.9732895433434426   T   T   T
  0.0144325566311884  0.4669568632406284  0.3946291161277527   T   T   T
  0.6946000926053209  0.5476191231236991  0.4021135713970507   T   T   T
  0.8314338407797230  0.4915880064165280  0.4325280479489926   T   T   T
  0.7738737166871235  0.4630345066815728  0.5019470672259132   T   T   T
  0.4811819066512985  0.8346833138114377  0.4291813885143493   T   T   T
  0.0811955045823965  0.7614759873400773  0.3499791509844682   T   T   T
  0.2736525852936108  0.8480569380623993  0.4066683908660938   T   T   T
  0.2440817302278467  0.9454162614894023  0.4353355354867806   T   T   T
  0.5789625575647041  0.5066025563663802  0.0614256999611113   T   T   T
  0.2556310498933012  0.4982993633050609  0.1343161867119052   T   T   T
  0.3572684926772035  0.4720865603435234  0.0477754376227524   T   T   T
  0.2303602145138247  0.4056243321297873  0.9493392105804627   T   T   T
 
  0.00000000E+00  0.00000000E+00  0.00000000E+00
  0.00000000E+00  0.00000000E+00  0.00000000E+00
  0.00000000E+00  0.00000000E+00  0.00000000E+00
  0.00000000E+00  0.00000000E+00  0.00000000E+00
  0.00000000E+00  0.00000000E+00  0.00000000E+00
  0.00000000E+00  0.00000000E+00  0.00000000E+00
  0.00000000E+00  0.00000000E+00  0.00000000E+00
  0.00000000E+00  0.00000000E+00  0.00000000E+00
  0.00000000E+00  0.00000000E+00  0.00000000E+00
  0.00000000E+00  0.00000000E+00  0.00000000E+00
  0.00000000E+00  0.00000000E+00  0.00000000E+00
  0.00000000E+00  0.00000000E+00  0.00000000E+00
  0.00000000E+00  0.00000000E+00  0.00000000E+00
  0.00000000E+00  0.00000000E+00  0.00000000E+00
  0.00000000E+00  0.00000000E+00  0.00000000E+00
  0.00000000E+00  0.00000000E+00  0.00000000E+00
  0.00000000E+00  0.00000000E+00  0.00000000E+00
  0.00000000E+00  0.00000000E+00  0.00000000E+00
  0.00000000E+00  0.00000000E+00  0.00000000E+00
  0.00000000E+00  0.00000000E+00  0.00000000E+00
  0.00000000E+00  0.00000000E+00  0.00000000E+00
  0.00000000E+00  0.00000000E+00  0.00000000E+00
  0.00000000E+00  0.00000000E+00  0.00000000E+00
  0.00000000E+00  0.00000000E+00  0.00000000E+00
  0.00000000E+00  0.00000000E+00  0.00000000E+00
  0.00000000E+00  0.00000000E+00  0.00000000E+00
  0.00000000E+00  0.00000000E+00  0.00000000E+00
  0.00000000E+00  0.00000000E+00  0.00000000E+00
  0.00000000E+00  0.00000000E+00  0.00000000E+00
  0.00000000E+00  0.00000000E+00  0.00000000E+00
  0.00000000E+00  0.00000000E+00  0.00000000E+00
  0.00000000E+00  0.00000000E+00  0.00000000E+00
  0.00000000E+00  0.00000000E+00  0.00000000E+00
  0.00000000E+00  0.00000000E+00  0.00000000E+00
  0.00000000E+00  0.00000000E+00  0.00000000E+00
  0.00000000E+00  0.00000000E+00  0.00000000E+00
  0.00000000E+00  0.00000000E+00  0.00000000E+00
  0.00000000E+00  0.00000000E+00  0.00000000E+00
  0.00000000E+00  0.00000000E+00  0.00000000E+00
  0.00000000E+00  0.00000000E+00  0.00000000E+00
  0.00000000E+00  0.00000000E+00  0.00000000E+00
  0.00000000E+00  0.00000000E+00  0.00000000E+00
  0.00000000E+00  0.00000000E+00  0.00000000E+00
  0.00000000E+00  0.00000000E+00  0.00000000E+00
  0.00000000E+00  0.00000000E+00  0.00000000E+00
  0.00000000E+00  0.00000000E+00  0.00000000E+00
  0.00000000E+00  0.00000000E+00  0.00000000E+00
  0.00000000E+00  0.00000000E+00  0.00000000E+00
  0.00000000E+00  0.00000000E+00  0.00000000E+00
  0.00000000E+00  0.00000000E+00  0.00000000E+00
  0.00000000E+00  0.00000000E+00  0.00000000E+00
  0.00000000E+00  0.00000000E+00  0.00000000E+00
  0.00000000E+00  0.00000000E+00  0.00000000E+00
  0.00000000E+00  0.00000000E+00  0.00000000E+00
  0.00000000E+00  0.00000000E+00  0.00000000E+00
  0.00000000E+00  0.00000000E+00  0.00000000E+00
  0.00000000E+00  0.00000000E+00  0.00000000E+00
  0.00000000E+00  0.00000000E+00  0.00000000E+00
  0.00000000E+00  0.00000000E+00  0.00000000E+00
  0.00000000E+00  0.00000000E+00  0.00000000E+00
  0.00000000E+00  0.00000000E+00  0.00000000E+00
  0.00000000E+00  0.00000000E+00  0.00000000E+00
  0.00000000E+00  0.00000000E+00  0.00000000E+00
  0.00000000E+00  0.00000000E+00  0.00000000E+00
  0.00000000E+00  0.00000000E+00  0.00000000E+00
  0.00000000E+00  0.00000000E+00  0.00000000E+00
  0.00000000E+00  0.00000000E+00  0.00000000E+00
  0.00000000E+00  0.00000000E+00  0.00000000E+00
  0.00000000E+00  0.00000000E+00  0.00000000E+00
  0.00000000E+00  0.00000000E+00  0.00000000E+00
  0.00000000E+00  0.00000000E+00  0.00000000E+00
  0.00000000E+00  0.00000000E+00  0.00000000E+00
  0.00000000E+00  0.00000000E+00  0.00000000E+00
  0.00000000E+00  0.00000000E+00  0.00000000E+00
  0.00000000E+00  0.00000000E+00  0.00000000E+00
  0.00000000E+00  0.00000000E+00  0.00000000E+00
  0.00000000E+00  0.00000000E+00  0.00000000E+00
  0.00000000E+00  0.00000000E+00  0.00000000E+00
  0.00000000E+00  0.00000000E+00  0.00000000E+00
  0.00000000E+00  0.00000000E+00  0.00000000E+00
  0.00000000E+00  0.00000000E+00  0.00000000E+00
  0.00000000E+00  0.00000000E+00  0.00000000E+00
  0.00000000E+00  0.00000000E+00  0.00000000E+00
  0.00000000E+00  0.00000000E+00  0.00000000E+00
  0.00000000E+00  0.00000000E+00  0.00000000E+00
  0.00000000E+00  0.00000000E+00  0.00000000E+00
  0.00000000E+00  0.00000000E+00  0.00000000E+00
  0.00000000E+00  0.00000000E+00  0.00000000E+00
  0.00000000E+00  0.00000000E+00  0.00000000E+00
  0.00000000E+00  0.00000000E+00  0.00000000E+00
