# Supplementary material for: Atomistic Model for Water Adsorption in Mg-MOF-74: Quantum Chemical Prediction of Structures and Isotherms
Source: J Am Chem Soc. 2026 Mar 16;148(11):12296–306. doi: 10.1021/jacs.6c01686 (PMC13022884; doi:10.1021/jacs.6c01686)
Supplement: Supplementary file 1 [file ja6c01686_si_001.zip › structures_example-inputs/optimized_structures/CONTCAR_ABCD-1]

VASP structure VASP flie generated from 
   1.00000000000000     
     6.6519540866325109    0.0000000073696687    0.0000000108007642
    -2.2173136553728754   14.9404368957546350   -0.0000001480004540
    -2.2173146646430650   -7.4702117526519718   12.9387897139746002
   Mg   O    H    C 
     6    42    54    24
Selective dynamics
Direct
  0.0618258246299987  0.4246319258000000  0.7416804988800010   T   T   T
  0.9381723540999971  0.5753675633599968  0.2583197613599992   T   T   T
  0.3201468229099973  0.2583198940699987  0.6829520513400027   T   T   T
  0.6798530912899992  0.7416802669700004  0.3170482088999975   T   T   T
  0.6371942140999991  0.3170476131599997  0.5753679702499994   T   T   T
  0.3628039646299968  0.6829518759999971  0.4246322899800035   T   T   T
  0.0402462842399984  0.1527518384899977  0.6276688149900025   T   T   T
  0.9597537938999992  0.8472480385900027  0.3723322210700033   T   T   T
  0.4125772933400000  0.3723317001200002  0.5250837917900029   T   T   T
  0.5874208853799985  0.6276677890399966  0.4749164684400000   T   T   T
  0.8874930357300030  0.4749162823500015  0.8472486895100033   T   T   T
  0.1125051429900026  0.5250832067999980  0.1527515707199996   T   T   T
  0.2108702530399995  0.3595709960099995  0.6265585676800001   T   T   T
  0.7891279256799990  0.6404284931499973  0.3734416925600001   T   T   T
  0.5843115419700027  0.3734416985000024  0.7330134285099987   T   T   T
  0.4156866367600003  0.6265577906600015  0.2669868317300015   T   T   T
  0.8512982626400003  0.2669871264400001  0.6404293001199974   T   T   T
  0.1487003040000019  0.7330127506300030  0.3595717359400012   T   T   T
  0.2306016135799993  0.3576651712600025  0.8084775845300030   T   T   T
  0.7693984645599983  0.6423347058100006  0.1915234515300028   T   T   T
  0.4221246579799995  0.1915236041799986  0.5491890386900025   T   T   T
  0.5778741326200034  0.8084769447699998  0.4508119973700033   T   T   T
  0.8729353344799975  0.4508114334200002  0.6423354488999991   T   T   T
  0.1270632321599976  0.5491884436500030  0.3576655871599996   T   T   T
  0.2904505756499987  0.5682400867599995  0.8044453811899999   T   T   T
  0.7095476030799972  0.4317594023999973  0.1955548790400030   T   T   T
  0.4860054903600002  0.1955548307400008  0.7637960269000033   T   T   T
  0.5139930762699976  0.8044450463300024  0.2362050091600025   T   T   T
  0.7222112945099965  0.2362049034500018  0.4317598881999984   T   T   T
  0.2777890075999991  0.7637956455100010  0.5682411478600002   T   T   T
  0.0820998236300028  0.1569665562999987  0.3945859600899979   T   T   T
  0.9178998666100000  0.8430329328599981  0.6054143001399979   T   T   T
  0.6875131674700015  0.6054140365300000  0.7623815629399999   T   T   T
  0.3124853991700007  0.3945858405500005  0.2376194731300032   T   T   T
  0.9251320138899999  0.2376192281200034  0.8430337732599966   T   T   T
  0.0748667766999986  0.7623813208399994  0.1569672628000021   T   T   T
  0.2566609628499990  0.7298914795199991  0.7292740277599989   T   T   T
  0.7433374398300003  0.2701086815200000  0.2707262324699968   T   T   T
  0.5273885796200020  0.2707262643800021  0.0006184039400026   T   T   T
  0.4726117224900008  0.7292742845700033  0.9993826321200032   T   T   T
  0.5267709566900010  0.9993827489300031  0.2701088645900001   T   T   T
  0.4732278339100020  0.0006178000299997  0.7298921714699986   T   T   T
  0.1560430734400029  0.2272038264899976  0.2563963497499984   T   T   T
  0.8439568407500033  0.7727963345500015  0.7436039104799974   T   T   T
  0.8996456360300016  0.7436036975299984  0.9708079078599994   T   T   T
  0.1003527666499977  0.2563964635199980  0.0291923523800008   T   T   T
  0.9288385382499982  0.0291929688100012  0.7727970386799967   T   T   T
  0.0711602523400003  0.9708075801500016  0.2272039973800020   T   T   T
  0.0288846468300008  0.2802201216000029  0.8274899411299970   T   T   T
  0.9711154313099968  0.7197797554700003  0.1725110949300017   T   T   T
  0.2013949171199982  0.1725107288200007  0.4527308481600016   T   T   T
  0.7986034855600010  0.8274894322300028  0.5472694120700012   T   T   T
  0.7486633064700001  0.5472689705400029  0.7197805070100003   T   T   T
  0.2513352601599976  0.4527309065300003  0.2802205290499984   T   T   T
  0.1353597960199977  0.1967791737399978  0.3625571820800033   T   T   T
  0.8646405060899980  0.8032213752199979  0.6374438539800025   T   T   T
  0.7728020003100013  0.6374431633700013  0.8342230404999995   T   T   T
  0.2271965663200035  0.3625567137000019  0.1657779955599992   T   T   T
  0.9385796873499999  0.1657778717699969  0.8032218495499990   T   T   T
  0.0614188792900023  0.8342220053099965  0.1967791865099997   T   T   T
  0.4231983325800002  0.5667922335699984  0.7817880011400007   T   T   T
  0.5768000701099965  0.4332079274700007  0.2182122590999995   T   T   T
  0.6414103226199970  0.2182122496899979  0.7850047149100021   T   T   T
  0.3585880800600023  0.7817879113500013  0.2149955453299981   T   T   T
  0.8564054986900018  0.2149956216600017  0.4332078044299976   T   T   T
  0.1435929040000019  0.7850045393799974  0.5667924557999982   T   T   T
  0.3364235466999972  0.6213187537699980  0.8796714526599985   T   T   T
  0.6635746320299987  0.3786807353899988  0.1203288075699973   T   T   T
  0.4567542670599991  0.1203292844099977  0.7416487714300004   T   T   T
  0.5432460350399992  0.8796712645499980  0.2583522646299983   T   T   T
  0.7151054653100033  0.2583517827900010  0.3786810722199974   T   T   T
  0.2848942249299995  0.7416477063700029  0.6213191880099984   T   T   T
  0.1254649648699981  0.7489435771099977  0.7436653511900033   T   T   T
  0.8745336017599996  0.2510562999599983  0.2563356848700025   T   T   T
  0.3818013739699992  0.2563350204500026  0.0052793325099998   T   T   T
  0.6181987041699983  0.7436648566200006  0.9947217035499989   T   T   T
  0.3765206550599984  0.9947208247800035  0.2510563523600027   T   T   T
  0.6234779115799967  0.0052790522899997  0.7489446837100004   T   T   T
  0.2538600688200034  0.6683505825499978  0.7360341808600026   T   T   T
  0.7461381099099995  0.3316489066099990  0.2639660793700003   T   T   T
  0.5178256700399970  0.2639654100999991  0.9323170197599993   T   T   T
  0.4821725086899988  0.7360340790599977  0.0676832404800010   T   T   T
  0.5855090566499968  0.0676834404000033  0.3316493198599986   T   T   T
  0.4144893460399999  0.9323167206500003  0.6683509403699972   T   T   T
  0.2311182998399985  0.2920842010500024  0.2604221699699991   T   T   T
  0.7688802667899992  0.7079156760200007  0.7395788660899996   T   T   T
  0.9706954202300011  0.7395783031900010  0.0316629888800009   T   T   T
  0.0293031464100011  0.2604215738800022  0.9683380471799978   T   T   T
  0.9390325586799975  0.9683369181000003  0.7079158772000014   T   T   T
  0.0609656200400011  0.0316625710599965  0.2920843830399988   T   T   T
  0.2216574138199974  0.1742024680199989  0.2141488089400028   T   T   T
  0.7783413767700011  0.8257980809399967  0.7858522271200030   T   T   T
  0.0075073943200010  0.7858514398299974  0.9600538487400030   T   T   T
  0.9924910083599983  0.2141487212199991  0.0399464114999972   T   T   T
  0.0474541587400026  0.0399465849800009  0.8257986386100029   T   T   T
  0.9525444078999996  0.9600532920900022  0.1742023974500029   T   T   T
  0.3164865536700034  0.4589326273300003  0.4392228005799979   T   T   T
  0.6835120129699988  0.5410672497500002  0.5607782354800008   T   T   T
  0.8772649549599976  0.5607780454400029  0.0197106356500001   T   T   T
  0.1227353471400008  0.4392225035100026  0.9802904004099986   T   T   T
  0.8575528254400027  0.9802894214699975  0.5410675998300007   T   T   T
  0.1424453532800030  0.0197100676899993  0.4589326604000021   T   T   T
  0.2572833915600015  0.3911635528199966  0.5649399479399975   T   T   T
  0.7427147871700015  0.6088359363400002  0.4350603123000027   T   T   T
  0.6923445095699989  0.4350599864799989  0.8262243555199973   T   T   T
  0.3076551806599994  0.5649395026799979  0.1737759047099985   T   T   T
  0.8661202296400035  0.1737758937400002  0.6088362170199986   T   T   T
  0.1338781730500003  0.8262242673100033  0.3911640432200016   T   T   T
  0.1225845665500032  0.4495352735900013  0.5368464169700005   T   T   T
  0.8774142240499998  0.5504652753700015  0.4631546190899982   T   T   T
  0.5857378035199972  0.4631538371500028  0.9126897057600019   T   T   T
  0.4142603752099987  0.5368456520100011  0.0873105544700010   T   T   T
  0.6730485372699988  0.0873107102099979  0.5504651735699966   T   T   T
  0.3269496414599971  0.9126887789400016  0.4495350866699965   T   T   T
  0.1757283832100001  0.4766160444999983  0.4651578582000013   T   T   T
  0.8242701834300021  0.5233838325800022  0.5348431778599974   T   T   T
  0.7105702446500004  0.5348428941500032  0.0114590256900016   T   T   T
  0.2894285459500026  0.4651576548099996  0.9885420103699971   T   T   T
  0.6991112886500019  0.9885411555899992  0.5233841521599985   T   T   T
  0.3008868900800010  0.0114583335600003  0.4766161080699973   T   T   T
  0.0588186423400003  0.5260828118600003  0.4264654353999973   T   T   T
  0.9411801482600026  0.4739177371000025  0.5735356006600014   T   T   T
  0.6323540858600012  0.5735349232099978  0.0996177304599968   T   T   T
  0.3676444807800010  0.4264649538700027  0.9003833056000019   T   T   T
  0.5327366873899990  0.9003823591700026  0.4739178701999975   T   T   T
  0.4672633907499986  0.0996175179000005  0.5260831658600011   T   T   T
 
  0.00000000E+00  0.00000000E+00  0.00000000E+00
  0.00000000E+00  0.00000000E+00  0.00000000E+00
  0.00000000E+00  0.00000000E+00  0.00000000E+00
  0.00000000E+00  0.00000000E+00  0.00000000E+00
  0.00000000E+00  0.00000000E+00  0.00000000E+00
  0.00000000E+00  0.00000000E+00  0.00000000E+00
  0.00000000E+00  0.00000000E+00  0.00000000E+00
  0.00000000E+00  0.00000000E+00  0.00000000E+00
  0.00000000E+00  0.00000000E+00  0.00000000E+00
  0.00000000E+00  0.00000000E+00  0.00000000E+00
  0.00000000E+00  0.00000000E+00  0.00000000E+00
  0.00000000E+00  0.00000000E+00  0.00000000E+00
  0.00000000E+00  0.00000000E+00  0.00000000E+00
  0.00000000E+00  0.00000000E+00  0.00000000E+00
  0.00000000E+00  0.00000000E+00  0.00000000E+00
  0.00000000E+00  0.00000000E+00  0.00000000E+00
  0.00000000E+00  0.00000000E+00  0.00000000E+00
  0.00000000E+00  0.00000000E+00  0.00000000E+00
  0.00000000E+00  0.00000000E+00  0.00000000E+00
  0.00000000E+00  0.00000000E+00  0.00000000E+00
  0.00000000E+00  0.00000000E+00  0.00000000E+00
  0.00000000E+00  0.00000000E+00  0.00000000E+00
  0.00000000E+00  0.00000000E+00  0.00000000E+00
  0.00000000E+00  0.00000000E+00  0.00000000E+00
  0.00000000E+00  0.00000000E+00  0.00000000E+00
  0.00000000E+00  0.00000000E+00  0.00000000E+00
  0.00000000E+00  0.00000000E+00  0.00000000E+00
  0.00000000E+00  0.00000000E+00  0.00000000E+00
  0.00000000E+00  0.00000000E+00  0.00000000E+00
  0.00000000E+00  0.00000000E+00  0.00000000E+00
  0.00000000E+00  0.00000000E+00  0.00000000E+00
  0.00000000E+00  0.00000000E+00  0.00000000E+00
  0.00000000E+00  0.00000000E+00  0.00000000E+00
  0.00000000E+00  0.00000000E+00  0.00000000E+00
  0.00000000E+00  0.00000000E+00  0.00000000E+00
  0.00000000E+00  0.00000000E+00  0.00000000E+00
  0.00000000E+00  0.00000000E+00  0.00000000E+00
  0.00000000E+00  0.00000000E+00  0.00000000E+00
  0.00000000E+00  0.00000000E+00  0.00000000E+00
  0.00000000E+00  0.00000000E+00  0.00000000E+00
  0.00000000E+00  0.00000000E+00  0.00000000E+00
  0.00000000E+00  0.00000000E+00  0.00000000E+00
  0.00000000E+00  0.00000000E+00  0.00000000E+00
  0.00000000E+00  0.00000000E+00  0.00000000E+00
  0.00000000E+00  0.00000000E+00  0.00000000E+00
  0.00000000E+00  0.00000000E+00  0.00000000E+00
  0.00000000E+00  0.00000000E+00  0.00000000E+00
  0.00000000E+00  0.00000000E+00  0.00000000E+00
  0.00000000E+00  0.00000000E+00  0.00000000E+00
  0.00000000E+00  0.00000000E+00  0.00000000E+00
  0.00000000E+00  0.00000000E+00  0.00000000E+00
  0.00000000E+00  0.00000000E+00  0.00000000E+00
  0.00000000E+00  0.00000000E+00  0.00000000E+00
  0.00000000E+00  0.00000000E+00  0.00000000E+00
  0.00000000E+00  0.00000000E+00  0.00000000E+00
  0.00000000E+00  0.00000000E+00  0.00000000E+00
  0.00000000E+00  0.00000000E+00  0.00000000E+00
  0.00000000E+00  0.00000000E+00  0.00000000E+00
  0.00000000E+00  0.00000000E+00  0.00000000E+00
  0.00000000E+00  0.00000000E+00  0.00000000E+00
  0.00000000E+00  0.00000000E+00  0.00000000E+00
  0.00000000E+00  0.00000000E+00  0.00000000E+00
  0.00000000E+00  0.00000000E+00  0.00000000E+00
  0.00000000E+00  0.00000000E+00  0.00000000E+00
  0.00000000E+00  0.00000000E+00  0.00000000E+00
  0.00000000E+00  0.00000000E+00  0.00000000E+00
  0.00000000E+00  0.00000000E+00  0.00000000E+00
  0.00000000E+00  0.00000000E+00  0.00000000E+00
  0.00000000E+00  0.00000000E+00  0.00000000E+00
  0.00000000E+00  0.00000000E+00  0.00000000E+00
  0.00000000E+00  0.00000000E+00  0.00000000E+00
  0.00000000E+00  0.00000000E+00  0.00000000E+00
  0.00000000E+00  0.00000000E+00  0.00000000E+00
  0.00000000E+00  0.00000000E+00  0.00000000E+00
  0.00000000E+00  0.00000000E+00  0.00000000E+00
  0.00000000E+00  0.00000000E+00  0.00000000E+00
  0.00000000E+00  0.00000000E+00  0.00000000E+00
  0.00000000E+00  0.00000000E+00  0.00000000E+00
  0.00000000E+00  0.00000000E+00  0.00000000E+00
  0.00000000E+00  0.00000000E+00  0.00000000E+00
  0.00000000E+00  0.00000000E+00  0.00000000E+00
  0.00000000E+00  0.00000000E+00  0.00000000E+00
  0.00000000E+00  0.00000000E+00  0.00000000E+00
  0.00000000E+00  0.00000000E+00  0.00000000E+00
  0.00000000E+00  0.00000000E+00  0.00000000E+00
  0.00000000E+00  0.00000000E+00  0.00000000E+00
  0.00000000E+00  0.00000000E+00  0.00000000E+00
  0.00000000E+00  0.00000000E+00  0.00000000E+00
  0.00000000E+00  0.00000000E+00  0.00000000E+00
  0.00000000E+00  0.00000000E+00  0.00000000E+00
  0.00000000E+00  0.00000000E+00  0.00000000E+00
  0.00000000E+00  0.00000000E+00  0.00000000E+00
  0.00000000E+00  0.00000000E+00  0.00000000E+00
  0.00000000E+00  0.00000000E+00  0.00000000E+00
  0.00000000E+00  0.00000000E+00  0.00000000E+00
  0.00000000E+00  0.00000000E+00  0.00000000E+00
  0.00000000E+00  0.00000000E+00  0.00000000E+00
  0.00000000E+00  0.00000000E+00  0.00000000E+00
  0.00000000E+00  0.00000000E+00  0.00000000E+00
  0.00000000E+00  0.00000000E+00  0.00000000E+00
  0.00000000E+00  0.00000000E+00  0.00000000E+00
  0.00000000E+00  0.00000000E+00  0.00000000E+00
  0.00000000E+00  0.00000000E+00  0.00000000E+00
  0.00000000E+00  0.00000000E+00  0.00000000E+00
  0.00000000E+00  0.00000000E+00  0.00000000E+00
  0.00000000E+00  0.00000000E+00  0.00000000E+00
  0.00000000E+00  0.00000000E+00  0.00000000E+00
  0.00000000E+00  0.00000000E+00  0.00000000E+00
  0.00000000E+00  0.00000000E+00  0.00000000E+00
  0.00000000E+00  0.00000000E+00  0.00000000E+00
  0.00000000E+00  0.00000000E+00  0.00000000E+00
  0.00000000E+00  0.00000000E+00  0.00000000E+00
  0.00000000E+00  0.00000000E+00  0.00000000E+00
  0.00000000E+00  0.00000000E+00  0.00000000E+00
  0.00000000E+00  0.00000000E+00  0.00000000E+00
  0.00000000E+00  0.00000000E+00  0.00000000E+00
  0.00000000E+00  0.00000000E+00  0.00000000E+00
  0.00000000E+00  0.00000000E+00  0.00000000E+00
  0.00000000E+00  0.00000000E+00  0.00000000E+00
  0.00000000E+00  0.00000000E+00  0.00000000E+00
  0.00000000E+00  0.00000000E+00  0.00000000E+00
  0.00000000E+00  0.00000000E+00  0.00000000E+00
  0.00000000E+00  0.00000000E+00  0.00000000E+00
  0.00000000E+00  0.00000000E+00  0.00000000E+00
  0.00000000E+00  0.00000000E+00  0.00000000E+00
  0.00000000E+00  0.00000000E+00  0.00000000E+00
