# Supplementary material for: Atomistic Model for Water Adsorption in Mg-MOF-74: Quantum Chemical Prediction of Structures and Isotherms
Source: J Am Chem Soc. 2026 Mar 16;148(11):12296–306. doi: 10.1021/jacs.6c01686 (PMC13022884; doi:10.1021/jacs.6c01686)
Supplement: Supplementary file 1 [file ja6c01686_si_001.zip › structures_example-inputs/optimized_structures/CONTCAR_ABCDE-1]

VASP structure VASP flie generated from 
   1.00000000000000     
     6.8667702272517506    0.0000011713735585    0.0000020299508932
    -2.2896158065382397   14.9540564957273681   -0.0000125548318404
    -2.2896158085389473   -7.4771025937439122   12.9505500227585237
   Mg   O    H    C 
     6    48    66    24
Selective dynamics
Direct
  0.0466196971610628  0.7394192811401510  0.4221646266396561   T   T   T
  0.9535935601647552  0.2605969119980003  0.5778517254463580   T   T   T
  0.6244361325260428  0.5778617155782513  0.3172505672374868   T   T   T
  0.3757771247997752  0.4221544775599071  0.6827657848485273   T   T   T
  0.3071848763322222  0.6827399496253861  0.2606011906356187   T   T   T
  0.6930283809935958  0.3172762435127652  0.7394151614503883   T   T   T
  0.1301221012892171  0.1561561356379713  0.5316114074636928   T   T   T
  0.8700911560366009  0.8438600575001871  0.4684049446223142   T   T   T
  0.5985467208483186  0.4683795261241244  0.6245328438950821   T   T   T
  0.4016665364775065  0.5316366670140340  0.3754835081909320   T   T   T
  0.9740468207002877  0.3754919724208108  0.8438884214987326   T   T   T
  0.0261664366255303  0.6245242207173547  0.1561279305872816   T   T   T
  0.4296578583780786  0.2681184161886421  0.6266843742530810   T   T   T
  0.5705553989477323  0.7318977769495163  0.3733319778329260   T   T   T
  0.8030005912199485  0.3733419978107548  0.6414458227752249   T   T   T
  0.1972126661058695  0.6266741953274035  0.3585705293107893   T   T   T
  0.1615669711423209  0.3585672323901861  0.7319024880358711   T   T   T
  0.8386462861834971  0.6414489607479794  0.2681138640501359   T   T   T
  0.2268018191374850  0.8088683538322243  0.3627279137874169   T   T   T
  0.7734114381883330  0.1911478393059269  0.6372884382986115   T   T   T
  0.8640879437840780  0.6373142763023267  0.4461752433238146   T   T   T
  0.1361253135417542  0.3627019168358387  0.5538411087621924   T   T   T
  0.4178766824644953  0.5538382616339135  0.1911131728261921   T   T   T
  0.5823365748613227  0.4461779315042449  0.8089031792598220   T   T   T
  0.2565792119264074  0.8043047995965651  0.5667650739913483   T   T   T
  0.7436340453994106  0.1957113935415933  0.4332512780946516   T   T   T
  0.6897645648324016  0.4332730032805827  0.2375652694030563   T   T   T
  0.3104486924934236  0.5667431898575757  0.7624510826829578   T   T   T
  0.4522250275007522  0.7624431246739363  0.1956860223256740   T   T   T
  0.5479882298250658  0.2375730684642221  0.8043303297603401   T   T   T
  0.6322193469524464  0.7613678284239214  0.5970611611322383   T   T   T
  0.3679939103733787  0.2386483647142299  0.4029551909537830   T   T   T
  0.0350943146402329  0.4029913509506997  0.1643060210902476   T   T   T
  0.9651189426855851  0.5970248421874587  0.8357103309957594   T   T   T
  0.8708188694555474  0.8356617521484893  0.2386491874697114   T   T   T
  0.1293943878702706  0.1643544409896620  0.7613671646163027   T   T   T
  0.2012691720393605  0.7348635129975136  0.7300054587299485   T   T   T
  0.7989440852864576  0.2651526801406519  0.2700108933560657   T   T   T
  0.4711295842176639  0.2699928332682404  0.0048240572771903   T   T   T
  0.5290836731081470  0.7300233598699180  0.9951922948088239   T   T   T
  0.4664275706392829  0.9952311354504104  0.2651868522526328   T   T   T
  0.5338078772968231  0.0048516093129791  0.7348294998333813   T   T   T
  0.9432159222096885  0.8537261724932819  0.0644956437624060   T   T   T
  0.0570195257264174  0.1463565722701006  0.9355207083235939   T   T   T
  0.8787989226822006  0.9355186338250476  0.7892001355841529   T   T   T
  0.1214143346436174  0.0644975593131036  0.2108162165018683   T   T   T
  0.0894631273771793  0.2108426598550466  0.1463205733704598   T   T   T
  0.9107501299486458  0.7891735332831047  0.8536957787155544   T   T   T
  0.4174670775933365  0.3339248090779847  0.2912015821467335   T   T   T
  0.5827461797324887  0.6660913840601665  0.7088147699392735   T   T   T
  0.1263111181215280  0.7088389983778569  0.0427348810442396   T   T   T
  0.8739021392042829  0.2911771947602944  0.9572814710417674   T   T   T
  0.0836519848749191  0.9572569977409771  0.6660797801748188   T   T   T
  0.9165612724509060  0.0427591953971813  0.3339365719111953   T   T   T
  0.7160754217905847  0.7273630985216641  0.5499447339428514   T   T   T
  0.2841378355352333  0.2726530946164871  0.4500716181431557   T   T   T
  0.1660675649884382  0.4500803833181735  0.1774051420704552   T   T   T
  0.8341456923373798  0.5499358098199849  0.8226112100155518   T   T   T
  0.9887136671169401  0.8225774544427509  0.2726664984382339   T   T   T
  0.0114995902088779  0.1774387386954075  0.7273498536477803   T   T   T
  0.7227989672296360  0.8248338394798935  0.6580096931114241   T   T   T
  0.2774364807064700  0.1752489052834889  0.3420066589745900   T   T   T
  0.0646718886573012  0.3419760331090345  0.1667728210902126   T   T   T
  0.9355413686685239  0.6580401600291239  0.8332435309958086   T   T   T
  0.8979811825557320  0.8332776247352385  0.1752338696664850   T   T   T
  0.1022320747700860  0.1667385684029270  0.8247824824195220   T   T   T
  0.3951174800855171  0.7929598727483906  0.5704763322899851   T   T   T
  0.6050957772403009  0.2070563203897677  0.4295400197960291   T   T   T
  0.8245993535462688  0.4295859110147546  0.2225244795960606   T   T   T
  0.1756139037795492  0.5704302821234037  0.7774918724899536   T   T   T
  0.6021359961494070  0.7775135766692429  0.2070924100242806   T   T   T
  0.3980772611764110  0.2225026164689154  0.7929239420617336   T   T   T
  0.2715495577328042  0.8773534123199980  0.6192038080064890   T   T   T
  0.7286636995930138  0.1226627808181675  0.3808125440795322   T   T   T
  0.6522847308338271  0.3808547108580953  0.2581724600942295   T   T   T
  0.3479285264919838  0.6191614822800631  0.7418438919917847   T   T   T
  0.3941225251075338  0.7418127237500940  0.1226400169965700   T   T   T
  0.6060907322182842  0.2582034693880573  0.8773763350894441   T   T   T
  0.1126987436513573  0.7671116578026869  0.7736679411784735   T   T   T
  0.8875145136744607  0.2329045353354644  0.2263484109075407   T   T   T
  0.3389027684776948  0.2263853850043347  0.9934354444058258   T   T   T
  0.6613104888481303  0.7736308081338166  0.0065809076801955   T   T   T
  0.3455642445212064  0.0065904380881818  0.2329129818546747   T   T   T
  0.6546490128046116  0.9934257550499836  0.7671033702313323   T   T   T
  0.1958798643798900  0.7573782097758084  0.6789800415883249   T   T   T
  0.8043333929459209  0.2426379833623429  0.3210363104976750   T   T   T
  0.5168077020137716  0.3210637847218010  0.0783986442777334   T   T   T
  0.4834055553120464  0.6789524084163574  0.9216177078082737   T   T   T
  0.4384683670601319  0.9215789677100901  0.2426377145106571   T   T   T
  0.5617448902656861  0.0784372254280683  0.7573786375753571   T   T   T
  0.0363121688159183  0.8063692657369259  0.0594635706845352   T   T   T
  0.9639010885098998  0.1936469274012396  0.9405527814014789   T   T   T
  0.9769370083838993  0.9405503076018036  0.7469384691696277   T   T   T
  0.0232762489419187  0.0594658855363548  0.2530778829163651   T   T   T
  0.2298846109716663  0.2531013729499136  0.1936143446031409   T   T   T
  0.7703286463541517  0.7469148201882376  0.8064020074828591   T   T   T
  0.0208604859872921  0.9270195496081186  0.1080298108487838   T   T   T
  0.9793527713385259  0.0729966435300327  0.8919865412372161   T   T   T
  0.9129169791440717  0.8919971270344007  0.8190048712229654   T   T   T
  0.0872962781817463  0.1080190661037435  0.1810114808630416   T   T   T
  0.0937534717717199  0.1810042310440210  0.0729816637836578   T   T   T
  0.9064597855540981  0.8190119620941374  0.9270346883023635   T   T   T
  0.4230620639889082  0.3055633985028550  0.3387442985378755   T   T   T
  0.5771511933369098  0.6944527946352963  0.6612720535481458   T   T   T
  0.0844324674521602  0.6612533661898610  0.9668130527987913   T   T   T
  0.9157807898736579  0.3387628269483116  0.0332032992872158   T   T   T
  0.1175450733522254  0.0332108594568794  0.6944753114874658   T   T   T
  0.8826681839735926  0.9668053336812790  0.3055410405985342   T   T   T
  0.3940732598690673  0.4036908212509971  0.3296641152802948   T   T   T
  0.6061399974567507  0.5963253718871613  0.6703522368057193   T   T   T
  0.0644474067311620  0.6703780281062421  0.0740574253843178   T   T   T
  0.9357658505946631  0.3296381650319162  0.9259589267016963   T   T   T
  0.9904629802215936  0.9259520112187829  0.5962947580804538   T   T   T
  0.0097502771042315  0.0740641819193684  0.4037215940055532   T   T   T
  0.1311669138814509  0.9794116922419676  0.4506234596047278   T   T   T
  0.8690463434443743  0.0206045008961908  0.5493928924812863   T   T   T
  0.6805025197459855  0.5494033536225871  0.5287911083957937   T   T   T
  0.3197107375798396  0.4506128395155713  0.4712252436902133   T   T   T
  0.1516635976913676  0.4712058663044161  0.0206017823373870   T   T   T
  0.8485496596344433  0.5288103268337352  0.9794145697486272   T   T   T
  0.3226195994504764  0.1751926412126394  0.5682646122040680   T   T   T
  0.6775936578753416  0.8248235519255260  0.4317517398819462   T   T   T
  0.7543933617892051  0.4317588386333000  0.6069244325779479   T   T   T
  0.2458198955366129  0.5682573545048513  0.3930919195080591   T   T   T
  0.1474871662816568  0.3930761724056424  0.8248436461441742   T   T   T
  0.8527260910441541  0.6069400207325160  0.1751727059418400   T   T   T
  0.4209167042719457  0.0880269191008409  0.5396076740382014   T   T   T
  0.5792965530538652  0.9119892740373032  0.4604086780478198   T   T   T
  0.8813628121554942  0.4604162854711760  0.5484394756716071   T   T   T
  0.1188504451703238  0.5395999076669824  0.4515768764143999   T   T   T
  0.3329693977362496  0.4515844935197535  0.9119855870565630   T   T   T
  0.6672438595895684  0.5484316996184049  0.0880307650294441   T   T   T
  0.2946975920603023  0.9889757711183194  0.4718543871702607   T   T   T
  0.7055156652655157  0.0110404220198390  0.5281619649157463   T   T   T
  0.8228019823834742  0.5281582407006411  0.5171048162345286   T   T   T
  0.1774112749423367  0.4718579524375031  0.4829115358514784   T   T   T
  0.3056380940018286  0.4828868827838946  0.0110571293670318   T   T   T
  0.6945751633239894  0.5171293103542567  0.9889592227189752   T   T   T
  0.3648837998802392  0.8997962832898239  0.4293129881775855   T   T   T
  0.6353294574455717  0.1002199098483345  0.5707033639084287   T   T   T
  0.9355411866545182  0.5706948857606662  0.4704821700000466   T   T   T
  0.0646720706713069  0.4293213073774851  0.5295341820859676   T   T   T
  0.4650251363291105  0.5295297537283545  0.1002212027701788   T   T   T
  0.5351881209967146  0.4704864394097967  0.8997951493158354   T   T   T
 
  0.00000000E+00  0.00000000E+00  0.00000000E+00
  0.00000000E+00  0.00000000E+00  0.00000000E+00
  0.00000000E+00  0.00000000E+00  0.00000000E+00
  0.00000000E+00  0.00000000E+00  0.00000000E+00
  0.00000000E+00  0.00000000E+00  0.00000000E+00
  0.00000000E+00  0.00000000E+00  0.00000000E+00
  0.00000000E+00  0.00000000E+00  0.00000000E+00
  0.00000000E+00  0.00000000E+00  0.00000000E+00
  0.00000000E+00  0.00000000E+00  0.00000000E+00
  0.00000000E+00  0.00000000E+00  0.00000000E+00
  0.00000000E+00  0.00000000E+00  0.00000000E+00
  0.00000000E+00  0.00000000E+00  0.00000000E+00
  0.00000000E+00  0.00000000E+00  0.00000000E+00
  0.00000000E+00  0.00000000E+00  0.00000000E+00
  0.00000000E+00  0.00000000E+00  0.00000000E+00
  0.00000000E+00  0.00000000E+00  0.00000000E+00
  0.00000000E+00  0.00000000E+00  0.00000000E+00
  0.00000000E+00  0.00000000E+00  0.00000000E+00
  0.00000000E+00  0.00000000E+00  0.00000000E+00
  0.00000000E+00  0.00000000E+00  0.00000000E+00
  0.00000000E+00  0.00000000E+00  0.00000000E+00
  0.00000000E+00  0.00000000E+00  0.00000000E+00
  0.00000000E+00  0.00000000E+00  0.00000000E+00
  0.00000000E+00  0.00000000E+00  0.00000000E+00
  0.00000000E+00  0.00000000E+00  0.00000000E+00
  0.00000000E+00  0.00000000E+00  0.00000000E+00
  0.00000000E+00  0.00000000E+00  0.00000000E+00
  0.00000000E+00  0.00000000E+00  0.00000000E+00
  0.00000000E+00  0.00000000E+00  0.00000000E+00
  0.00000000E+00  0.00000000E+00  0.00000000E+00
  0.00000000E+00  0.00000000E+00  0.00000000E+00
  0.00000000E+00  0.00000000E+00  0.00000000E+00
  0.00000000E+00  0.00000000E+00  0.00000000E+00
  0.00000000E+00  0.00000000E+00  0.00000000E+00
  0.00000000E+00  0.00000000E+00  0.00000000E+00
  0.00000000E+00  0.00000000E+00  0.00000000E+00
  0.00000000E+00  0.00000000E+00  0.00000000E+00
  0.00000000E+00  0.00000000E+00  0.00000000E+00
  0.00000000E+00  0.00000000E+00  0.00000000E+00
  0.00000000E+00  0.00000000E+00  0.00000000E+00
  0.00000000E+00  0.00000000E+00  0.00000000E+00
  0.00000000E+00  0.00000000E+00  0.00000000E+00
  0.00000000E+00  0.00000000E+00  0.00000000E+00
  0.00000000E+00  0.00000000E+00  0.00000000E+00
  0.00000000E+00  0.00000000E+00  0.00000000E+00
  0.00000000E+00  0.00000000E+00  0.00000000E+00
  0.00000000E+00  0.00000000E+00  0.00000000E+00
  0.00000000E+00  0.00000000E+00  0.00000000E+00
  0.00000000E+00  0.00000000E+00  0.00000000E+00
  0.00000000E+00  0.00000000E+00  0.00000000E+00
  0.00000000E+00  0.00000000E+00  0.00000000E+00
  0.00000000E+00  0.00000000E+00  0.00000000E+00
  0.00000000E+00  0.00000000E+00  0.00000000E+00
  0.00000000E+00  0.00000000E+00  0.00000000E+00
  0.00000000E+00  0.00000000E+00  0.00000000E+00
  0.00000000E+00  0.00000000E+00  0.00000000E+00
  0.00000000E+00  0.00000000E+00  0.00000000E+00
  0.00000000E+00  0.00000000E+00  0.00000000E+00
  0.00000000E+00  0.00000000E+00  0.00000000E+00
  0.00000000E+00  0.00000000E+00  0.00000000E+00
  0.00000000E+00  0.00000000E+00  0.00000000E+00
  0.00000000E+00  0.00000000E+00  0.00000000E+00
  0.00000000E+00  0.00000000E+00  0.00000000E+00
  0.00000000E+00  0.00000000E+00  0.00000000E+00
  0.00000000E+00  0.00000000E+00  0.00000000E+00
  0.00000000E+00  0.00000000E+00  0.00000000E+00
  0.00000000E+00  0.00000000E+00  0.00000000E+00
  0.00000000E+00  0.00000000E+00  0.00000000E+00
  0.00000000E+00  0.00000000E+00  0.00000000E+00
  0.00000000E+00  0.00000000E+00  0.00000000E+00
  0.00000000E+00  0.00000000E+00  0.00000000E+00
  0.00000000E+00  0.00000000E+00  0.00000000E+00
  0.00000000E+00  0.00000000E+00  0.00000000E+00
  0.00000000E+00  0.00000000E+00  0.00000000E+00
  0.00000000E+00  0.00000000E+00  0.00000000E+00
  0.00000000E+00  0.00000000E+00  0.00000000E+00
  0.00000000E+00  0.00000000E+00  0.00000000E+00
  0.00000000E+00  0.00000000E+00  0.00000000E+00
  0.00000000E+00  0.00000000E+00  0.00000000E+00
  0.00000000E+00  0.00000000E+00  0.00000000E+00
  0.00000000E+00  0.00000000E+00  0.00000000E+00
  0.00000000E+00  0.00000000E+00  0.00000000E+00
  0.00000000E+00  0.00000000E+00  0.00000000E+00
  0.00000000E+00  0.00000000E+00  0.00000000E+00
  0.00000000E+00  0.00000000E+00  0.00000000E+00
  0.00000000E+00  0.00000000E+00  0.00000000E+00
  0.00000000E+00  0.00000000E+00  0.00000000E+00
  0.00000000E+00  0.00000000E+00  0.00000000E+00
  0.00000000E+00  0.00000000E+00  0.00000000E+00
  0.00000000E+00  0.00000000E+00  0.00000000E+00
  0.00000000E+00  0.00000000E+00  0.00000000E+00
  0.00000000E+00  0.00000000E+00  0.00000000E+00
  0.00000000E+00  0.00000000E+00  0.00000000E+00
  0.00000000E+00  0.00000000E+00  0.00000000E+00
  0.00000000E+00  0.00000000E+00  0.00000000E+00
  0.00000000E+00  0.00000000E+00  0.00000000E+00
  0.00000000E+00  0.00000000E+00  0.00000000E+00
  0.00000000E+00  0.00000000E+00  0.00000000E+00
  0.00000000E+00  0.00000000E+00  0.00000000E+00
  0.00000000E+00  0.00000000E+00  0.00000000E+00
  0.00000000E+00  0.00000000E+00  0.00000000E+00
  0.00000000E+00  0.00000000E+00  0.00000000E+00
  0.00000000E+00  0.00000000E+00  0.00000000E+00
  0.00000000E+00  0.00000000E+00  0.00000000E+00
  0.00000000E+00  0.00000000E+00  0.00000000E+00
  0.00000000E+00  0.00000000E+00  0.00000000E+00
  0.00000000E+00  0.00000000E+00  0.00000000E+00
  0.00000000E+00  0.00000000E+00  0.00000000E+00
  0.00000000E+00  0.00000000E+00  0.00000000E+00
  0.00000000E+00  0.00000000E+00  0.00000000E+00
  0.00000000E+00  0.00000000E+00  0.00000000E+00
  0.00000000E+00  0.00000000E+00  0.00000000E+00
  0.00000000E+00  0.00000000E+00  0.00000000E+00
  0.00000000E+00  0.00000000E+00  0.00000000E+00
  0.00000000E+00  0.00000000E+00  0.00000000E+00
  0.00000000E+00  0.00000000E+00  0.00000000E+00
  0.00000000E+00  0.00000000E+00  0.00000000E+00
  0.00000000E+00  0.00000000E+00  0.00000000E+00
  0.00000000E+00  0.00000000E+00  0.00000000E+00
  0.00000000E+00  0.00000000E+00  0.00000000E+00
  0.00000000E+00  0.00000000E+00  0.00000000E+00
  0.00000000E+00  0.00000000E+00  0.00000000E+00
  0.00000000E+00  0.00000000E+00  0.00000000E+00
  0.00000000E+00  0.00000000E+00  0.00000000E+00
  0.00000000E+00  0.00000000E+00  0.00000000E+00
  0.00000000E+00  0.00000000E+00  0.00000000E+00
  0.00000000E+00  0.00000000E+00  0.00000000E+00
  0.00000000E+00  0.00000000E+00  0.00000000E+00
  0.00000000E+00  0.00000000E+00  0.00000000E+00
  0.00000000E+00  0.00000000E+00  0.00000000E+00
  0.00000000E+00  0.00000000E+00  0.00000000E+00
  0.00000000E+00  0.00000000E+00  0.00000000E+00
  0.00000000E+00  0.00000000E+00  0.00000000E+00
  0.00000000E+00  0.00000000E+00  0.00000000E+00
  0.00000000E+00  0.00000000E+00  0.00000000E+00
  0.00000000E+00  0.00000000E+00  0.00000000E+00
  0.00000000E+00  0.00000000E+00  0.00000000E+00
  0.00000000E+00  0.00000000E+00  0.00000000E+00
  0.00000000E+00  0.00000000E+00  0.00000000E+00
  0.00000000E+00  0.00000000E+00  0.00000000E+00
  0.00000000E+00  0.00000000E+00  0.00000000E+00
  0.00000000E+00  0.00000000E+00  0.00000000E+00
  0.00000000E+00  0.00000000E+00  0.00000000E+00
  0.00000000E+00  0.00000000E+00  0.00000000E+00
