# Supplementary material for: Atomistic Model for Water Adsorption in Mg-MOF-74: Quantum Chemical Prediction of Structures and Isotherms
Source: J Am Chem Soc. 2026 Mar 16;148(11):12296–306. doi: 10.1021/jacs.6c01686 (PMC13022884; doi:10.1021/jacs.6c01686)
Supplement: Supplementary file 1 [file ja6c01686_si_001.zip › structures_example-inputs/optimized_structures/CONTCAR_H4O2]

VASP structure centered about O1        
   1.00000000000000     
    15.0000000000000000    0.0000000000000000    0.0000000000000000
     0.0000000000000000   15.0000000000000000    0.0000000000000000
     0.0000000000000000    0.0000000000000000   15.0000000000000000
   O    H 
     2     4
Selective dynamics
Direct
  0.5018196345182275  0.4980329228337297  0.4951790374475635   T   T   T
  0.4955356922395424  0.4955357229163511  0.6874255954408355   T   T   T
  0.4693158582127950  0.5519796252070037  0.7056439602945943   T   T   T
  0.5570745737984168  0.4982735786263817  0.7076850630919225   T   T   T
  0.4961476536677694  0.4916310444200604  0.5601242647701312   T   T   T
  0.4701033351361588  0.4472209628716044  0.4706431889549378   T   T   T
 
  0.00000000E+00  0.00000000E+00  0.00000000E+00
  0.00000000E+00  0.00000000E+00  0.00000000E+00
  0.00000000E+00  0.00000000E+00  0.00000000E+00
  0.00000000E+00  0.00000000E+00  0.00000000E+00
  0.00000000E+00  0.00000000E+00  0.00000000E+00
  0.00000000E+00  0.00000000E+00  0.00000000E+00
