# Supplementary material for: Atomistic Model for Water Adsorption in Mg-MOF-74: Quantum Chemical Prediction of Structures and Isotherms
Source: J Am Chem Soc. 2026 Mar 16;148(11):12296–306. doi: 10.1021/jacs.6c01686 (PMC13022884; doi:10.1021/jacs.6c01686)
Supplement: Supplementary file 1 [file ja6c01686_si_001.zip › structures_example-inputs/optimized_structures/CONTCAR_AD]

VASP structure VASP flie generated from 
   1.00000000000000     
     6.8175299999999996    0.0000000000000000    0.0000000000000000
    -2.2725130000000000   15.0246809999999993    0.0000000000000000
    -2.2725119999999999   -7.5123460000000000   13.0117639999999994
   Mg   O    H    C 
     6    30    30    24
Selective dynamics
Direct
  0.6903778446684015  0.3157889113361894  0.7347153404654900   T   T   T
  0.3096225899935355  0.6842117131027655  0.2652846653298959   T   T   T
  0.9556629369531296  0.2652850662326380  0.5810732403439405   T   T   T
  0.0443389967636513  0.7347156181481491  0.4189267362471156   T   T   T
  0.3745904035758347  0.4189273402315762  0.6842113723726689   T   T   T
  0.6254115785455694  0.5810733441492106  0.3157886042183809   T   T   T
  0.5976485563571400  0.4777819515561028  0.6317540979143571   T   T   T
  0.4023531873672915  0.5222180476076879  0.3682458487038177   T   T   T
  0.9658948129930702  0.3682457049540803  0.8460276727985435   T   T   T
  0.0341069100962124  0.6317542639372929  0.1539723037925047   T   T   T
  0.1198658582909555  0.1539723487831257  0.5222181824692036   T   T   T
  0.8801346118366044  0.8460283056469412  0.4777817941218523   T   T   T
  0.4233511554751769  0.2662298160372072  0.6146128807563256   T   T   T
  0.5766488904774619  0.7337704513320880  0.3853863203825945   T   T   T
  0.8087383202710788  0.3853865985710463  0.6516157668117292   T   T   T
  0.1912632303417287  0.6146136988115385  0.3483834650686023   T   T   T
  0.1571224770979056  0.3483834732234942  0.7337698154240790   T   T   T
  0.8428790877987009  0.6516168237748222  0.2662294156877221   T   T   T
  0.5684281031990946  0.4351046202904502  0.8066504982246193   T   T   T
  0.4315736413863789  0.5648953778860684  0.1933494783664378   T   T   T
  0.7617774948040450  0.1933490296408087  0.6284535275017484   T   T   T
  0.2382238791142076  0.8066505968456560  0.3715457043785831   T   T   T
  0.1333227310384414  0.3715459540429719  0.5648951527721391   T   T   T
  0.8666774784059736  0.6284540451208196  0.4351047938460343   T   T   T
  0.5261877929626855  0.2284540249875720  0.7904861048838541   T   T   T
  0.4738141601470536  0.7715466587680363  0.2095138425028578   T   T   T
  0.7357015964319480  0.2095137244161973  0.4379668753054715   T   T   T
  0.2642999680868212  0.7904865566487942  0.5620323266019845   T   T   T
  0.2977339382497442  0.5620331947502472  0.7715461990777167   T   T   T
  0.7022665534960071  0.4379674593581213  0.2284538074862058   T   T   T
  0.7874551511979553  0.3061754791487177  0.9716551690966437   T   T   T
  0.2125465635072938  0.6938245484838994  0.0283447852068837   T   T   T
  0.8157997122162634  0.0283446265009820  0.3345198071873399   T   T   T
  0.1842018384823852  0.9716556754780339  0.6654793939515790   T   T   T
  0.4812793746603150  0.6654802034461019  0.6938242014459881   T   T   T
  0.5187221903983459  0.3345200932083388  0.3061749996929395   T   T   T
  0.8445093111873346  0.5374608919887369  0.9738175031760514   T   T   T
  0.1554922400343580  0.4625393748805196  0.0261817302413536   T   T   T
  0.8706899638243506  0.0261822766917621  0.5636427987855518   T   T   T
  0.1293104680800389  0.9738183730793049  0.4363571778054974   T   T   T
  0.3070476883535093  0.4363571014904578  0.4625389057412464   T   T   T
  0.6929540260347794  0.5636428976733333  0.5374610408769205   T   T   T
  0.3959524733288865  0.2456323870153358  0.7996376386565101   T   T   T
  0.6040476017383899  0.7543678797509578  0.2003615932238289   T   T   T
  0.5963146818682361  0.2003616686852722  0.4459940611249259   T   T   T
  0.4036870627172389  0.7996383294912559  0.5540059154661222   T   T   T
  0.1503215674389317  0.5540062477893187  0.7543674787170708   T   T   T
  0.8496804156130706  0.4459944370161303  0.2456324694381724   T   T   T
  0.6070864004423846  0.2483856237747415  0.8612888353233228   T   T   T
  0.3929155224462951  0.7516150302912579  0.1387111258970168   T   T   T
  0.7457975351833127  0.1387108469300162  0.3870963997888486   T   T   T
  0.2542041800595897  0.8612891667955591  0.6129036052380143   T   T   T
  0.3587005649859325  0.6129038183835049  0.7516139718221411   T   T   T
  0.6412995100191345  0.3870964789990798  0.2483852600581896   T   T   T
  0.7446988463995152  0.3581928384616606  0.0278261899349843   T   T   T
  0.2553027338847116  0.6418074588859354  0.9721730165836884   T   T   T
  0.7168727625358350  0.9721739491005859  0.3303665700921226   T   T   T
  0.2831291903319552  0.0278267239250951  0.6696334357032693   T   T   T
  0.3865053508760782  0.6696335311396818  0.6418064764644454   T   T   T
  0.6134962449858820  0.3303667655773292  0.3581927554158912   T   T   T
  0.8801200253398822  0.3437801231408522  0.9494840946087854   T   T   T
  0.1198813024395609  0.6562194581197519  0.0505150880852889   T   T   T
  0.9306354784990322  0.0505151715371619  0.3942952565392774   T   T   T
  0.0693661146168516  0.9494850809082470  0.6057039453681787   T   T   T
  0.5363398102726289  0.6057049941471553  0.6562197674046945   T   T   T
  0.4636606832018311  0.3942956898897564  0.3437801792134814   T   T   T
  0.8600420121404455  0.6166697745189332  0.1735361323564157   T   T   T
  0.1399599554207717  0.3833308499806162  0.8264638296324622   T   T   T
  0.6865055299415722  0.8264639266802649  0.4431332528783428   T   T   T
  0.3134946951318067  0.1735361017686736  0.5568666937398316   T   T   T
  0.2433730788827678  0.5568669748866991  0.3833306059584555   T   T   T
  0.7566288900373784  0.4431337094940871  0.6166693706325937   T   T   T
  0.6716986986685215  0.5565922597822621  0.0866852855644498   T   T   T
  0.3283026596406285  0.4434073520192506  0.9133139009722980   T   T   T
  0.5850131837775693  0.9133144729312120  0.4699066713512873   T   T   T
  0.4149885300176958  0.0866855032814515  0.5300933052397665   T   T   T
  0.1151053558478811  0.5300928701477756  0.4434072296210097   T   T   T
  0.8848960024777873  0.4699067403023970  0.5565919715179093   T   T   T
  0.6932006102892058  0.5219459168303906  0.9864325445702967   T   T   T
  0.3068009561498264  0.4780543797008929  0.0135666696337284   T   T   T
  0.7067661639777290  0.0135672774386566  0.5355124841885276   T   T   T
  0.2932343287816954  0.9864334132539746  0.4644874624296479   T   T   T
  0.1712542917675191  0.4644877731174079  0.4780541197668098   T   T   T
  0.8287472740593230  0.5355125242429940  0.5219450521677664   T   T   T
  0.5289614568297006  0.4657535784913396  0.8985791817344473   T   T   T
  0.4710401097796127  0.5342466887272060  0.1014200270898238   T   T   T
  0.6303801374213942  0.1014201615807843  0.5671729991292923   T   T   T
  0.3696199091209534  0.8985801127880957  0.4328262319825004   T   T   T
  0.0632075084174781  0.4328268100033174  0.5342462821283839   T   T   T
  0.9367940615478779  0.5671734574285469  0.4657529497519466   T   T   T
 
  0.00000000E+00  0.00000000E+00  0.00000000E+00
  0.00000000E+00  0.00000000E+00  0.00000000E+00
  0.00000000E+00  0.00000000E+00  0.00000000E+00
  0.00000000E+00  0.00000000E+00  0.00000000E+00
  0.00000000E+00  0.00000000E+00  0.00000000E+00
  0.00000000E+00  0.00000000E+00  0.00000000E+00
  0.00000000E+00  0.00000000E+00  0.00000000E+00
  0.00000000E+00  0.00000000E+00  0.00000000E+00
  0.00000000E+00  0.00000000E+00  0.00000000E+00
  0.00000000E+00  0.00000000E+00  0.00000000E+00
  0.00000000E+00  0.00000000E+00  0.00000000E+00
  0.00000000E+00  0.00000000E+00  0.00000000E+00
  0.00000000E+00  0.00000000E+00  0.00000000E+00
  0.00000000E+00  0.00000000E+00  0.00000000E+00
  0.00000000E+00  0.00000000E+00  0.00000000E+00
  0.00000000E+00  0.00000000E+00  0.00000000E+00
  0.00000000E+00  0.00000000E+00  0.00000000E+00
  0.00000000E+00  0.00000000E+00  0.00000000E+00
  0.00000000E+00  0.00000000E+00  0.00000000E+00
  0.00000000E+00  0.00000000E+00  0.00000000E+00
  0.00000000E+00  0.00000000E+00  0.00000000E+00
  0.00000000E+00  0.00000000E+00  0.00000000E+00
  0.00000000E+00  0.00000000E+00  0.00000000E+00
  0.00000000E+00  0.00000000E+00  0.00000000E+00
  0.00000000E+00  0.00000000E+00  0.00000000E+00
  0.00000000E+00  0.00000000E+00  0.00000000E+00
  0.00000000E+00  0.00000000E+00  0.00000000E+00
  0.00000000E+00  0.00000000E+00  0.00000000E+00
  0.00000000E+00  0.00000000E+00  0.00000000E+00
  0.00000000E+00  0.00000000E+00  0.00000000E+00
  0.00000000E+00  0.00000000E+00  0.00000000E+00
  0.00000000E+00  0.00000000E+00  0.00000000E+00
  0.00000000E+00  0.00000000E+00  0.00000000E+00
  0.00000000E+00  0.00000000E+00  0.00000000E+00
  0.00000000E+00  0.00000000E+00  0.00000000E+00
  0.00000000E+00  0.00000000E+00  0.00000000E+00
  0.00000000E+00  0.00000000E+00  0.00000000E+00
  0.00000000E+00  0.00000000E+00  0.00000000E+00
  0.00000000E+00  0.00000000E+00  0.00000000E+00
  0.00000000E+00  0.00000000E+00  0.00000000E+00
  0.00000000E+00  0.00000000E+00  0.00000000E+00
  0.00000000E+00  0.00000000E+00  0.00000000E+00
  0.00000000E+00  0.00000000E+00  0.00000000E+00
  0.00000000E+00  0.00000000E+00  0.00000000E+00
  0.00000000E+00  0.00000000E+00  0.00000000E+00
  0.00000000E+00  0.00000000E+00  0.00000000E+00
  0.00000000E+00  0.00000000E+00  0.00000000E+00
  0.00000000E+00  0.00000000E+00  0.00000000E+00
  0.00000000E+00  0.00000000E+00  0.00000000E+00
  0.00000000E+00  0.00000000E+00  0.00000000E+00
  0.00000000E+00  0.00000000E+00  0.00000000E+00
  0.00000000E+00  0.00000000E+00  0.00000000E+00
  0.00000000E+00  0.00000000E+00  0.00000000E+00
  0.00000000E+00  0.00000000E+00  0.00000000E+00
  0.00000000E+00  0.00000000E+00  0.00000000E+00
  0.00000000E+00  0.00000000E+00  0.00000000E+00
  0.00000000E+00  0.00000000E+00  0.00000000E+00
  0.00000000E+00  0.00000000E+00  0.00000000E+00
  0.00000000E+00  0.00000000E+00  0.00000000E+00
  0.00000000E+00  0.00000000E+00  0.00000000E+00
  0.00000000E+00  0.00000000E+00  0.00000000E+00
  0.00000000E+00  0.00000000E+00  0.00000000E+00
  0.00000000E+00  0.00000000E+00  0.00000000E+00
  0.00000000E+00  0.00000000E+00  0.00000000E+00
  0.00000000E+00  0.00000000E+00  0.00000000E+00
  0.00000000E+00  0.00000000E+00  0.00000000E+00
  0.00000000E+00  0.00000000E+00  0.00000000E+00
  0.00000000E+00  0.00000000E+00  0.00000000E+00
  0.00000000E+00  0.00000000E+00  0.00000000E+00
  0.00000000E+00  0.00000000E+00  0.00000000E+00
  0.00000000E+00  0.00000000E+00  0.00000000E+00
  0.00000000E+00  0.00000000E+00  0.00000000E+00
  0.00000000E+00  0.00000000E+00  0.00000000E+00
  0.00000000E+00  0.00000000E+00  0.00000000E+00
  0.00000000E+00  0.00000000E+00  0.00000000E+00
  0.00000000E+00  0.00000000E+00  0.00000000E+00
  0.00000000E+00  0.00000000E+00  0.00000000E+00
  0.00000000E+00  0.00000000E+00  0.00000000E+00
  0.00000000E+00  0.00000000E+00  0.00000000E+00
  0.00000000E+00  0.00000000E+00  0.00000000E+00
  0.00000000E+00  0.00000000E+00  0.00000000E+00
  0.00000000E+00  0.00000000E+00  0.00000000E+00
  0.00000000E+00  0.00000000E+00  0.00000000E+00
  0.00000000E+00  0.00000000E+00  0.00000000E+00
  0.00000000E+00  0.00000000E+00  0.00000000E+00
  0.00000000E+00  0.00000000E+00  0.00000000E+00
  0.00000000E+00  0.00000000E+00  0.00000000E+00
  0.00000000E+00  0.00000000E+00  0.00000000E+00
  0.00000000E+00  0.00000000E+00  0.00000000E+00
  0.00000000E+00  0.00000000E+00  0.00000000E+00
