# Supplementary material for: Atomistic Model for Water Adsorption in Mg-MOF-74: Quantum Chemical Prediction of Structures and Isotherms
Source: J Am Chem Soc. 2026 Mar 16;148(11):12296–306. doi: 10.1021/jacs.6c01686 (PMC13022884; doi:10.1021/jacs.6c01686)
Supplement: Supplementary file 1 [file ja6c01686_si_001.zip › structures_example-inputs/optimized_structures/CONTCAR_AB]

VASP structure VASP flie generated from 
   1.00000000000000     
     6.5947926846598115   -0.0000028998179262   -0.0000050213174450
    -2.1989379023095372   15.1682470827769897   -0.0000164695437002
    -2.1989379049723645   -7.5841942502803654   13.1360466181651514
   Mg   O    H    C 
     6    30    30    24
Selective dynamics
Direct
  0.9481546799717435  0.5766386572210251  0.2620018266736963   T   T   T
  0.0520585773540674  0.4233775359171261  0.7380145254123178   T   T   T
  0.3714968831232568  0.6852107546073398  0.4231758303557100   T   T   T
  0.6287163742025683  0.3148054385308185  0.5768405217303041   T   T   T
  0.6864498532152155  0.7379389323287597  0.3147284862596962   T   T   T
  0.3137634041106026  0.2620772608093915  0.6852878658263180   T   T   T
  0.8831242996234749  0.4779630206793328  0.8450662075073154   T   T   T
  0.1170889577023431  0.5220531724588255  0.1549501445787058   T   T   T
  0.4050882327750998  0.3671588217236845  0.5219836418436969   T   T   T
  0.5951250245507183  0.6328573714144667  0.4780327102423243   T   T   T
  0.0380652412640359  0.1548713011417817  0.6329864340658204   T   T   T
  0.9621480160617821  0.8451448919963767  0.3670299180202008   T   T   T
  0.5815281936520833  0.3729408120922386  0.7346919526131046   T   T   T
  0.4186850636737347  0.6270753810459198  0.2653243994729095   T   T   T
  0.2088139986204425  0.3618637520539281  0.6271042232507682   T   T   T
  0.7913992587053755  0.6381524410842232  0.3729121288352388   T   T   T
  0.8470075990517074  0.2652846522147101  0.6382772420904601   T   T   T
  0.1532056582741106  0.7347315409234483  0.3617391099955540   T   T   T
  0.7750244716561738  0.6376344427071672  0.1893572972800044   T   T   T
  0.2251887856696442  0.3623817504309912  0.8106590548060097   T   T   T
  0.1369864893785859  0.5515481856949904  0.3621976579502189   T   T   T
  0.8632267679472321  0.4484680074431679  0.6378186941358024   T   T   T
  0.5851820113416295  0.8105636750646354  0.4482525839154192   T   T   T
  0.4150312459841885  0.1894525180735229  0.5517637681705949   T   T   T
  0.7222308164176425  0.4359265270903165  0.1918025517824162   T   T   T
  0.2779824409081755  0.5640896660478418  0.8082138003035908   T   T   T
  0.2862743561792556  0.7554933946289211  0.5637568136311373   T   T   T
  0.7139389011465624  0.2445227985092302  0.4362595384548769   T   T   T
  0.5314358977206481  0.8084515186034693  0.2446029015061058   T   T   T
  0.4687773596051699  0.1915646745346820  0.7554134505799013   T   T   T
  0.3499211063058212  0.4056617647833107  0.2440029367364360   T   T   T
  0.6502921510199968  0.5943544283548405  0.7560134153495781   T   T   T
  0.9453304729837768  0.8382378840266824  0.5940304251516437   T   T   T
  0.0548827843420412  0.1617783091114759  0.4059859269343704   T   T   T
  0.1074724600954227  0.7554662568762964  0.1616418450338628   T   T   T
  0.8927407972303953  0.2445499362618619  0.8383745070521513   T   T   T
  0.2894766876662374  0.4611698311076324  0.2900364501731403   T   T   T
  0.7107365696595807  0.5388463620305259  0.7099799019128739   T   T   T
  0.8292182483502017  0.8287720975671036  0.5385984516399773   T   T   T
  0.1709950089756163  0.1712440955710619  0.4614179004460368   T   T   T
  0.0008319545933233  0.7096073174185662  0.1712404352887518   T   T   T
  0.9993813027324947  0.2904088757195922  0.8287759167972553   T   T   T
  0.2391187417167941  0.3697077960744650  0.1813017376743531   T   T   T
  0.7610945156090239  0.6303083970636933  0.8187146144116682   T   T   T
  0.8705698185910222  0.8117994806839945  0.6302330945325423   T   T   T
  0.1296434387347958  0.1882167124541567  0.3697832575534719   T   T   T
  0.0588452503573791  0.8180188887529312  0.1876592526467249   T   T   T
  0.9413680069684389  0.1819973043852272  0.8123570994392892   T   T   T
  0.5869885129802697  0.4291532521133306  0.2134360699495588   T   T   T
  0.4132247443455483  0.5708629410248278  0.7865802821364554   T   T   T
  0.1579596742597076  0.7840333775554029  0.5705869106739883   T   T   T
  0.8422535830661104  0.2159828155827554  0.4294294414120188   T   T   T
  0.3745806223647463  0.7866977962376964  0.2160600301662612   T   T   T
  0.6256326349610788  0.2133183969004548  0.7839563219197530   T   T   T
  0.6840431329988377  0.4009827853235066  0.1178260333463967   T   T   T
  0.3161701243269874  0.5990334078146446  0.8821903187396174   T   T   T
  0.2829793684121711  0.7164617266072284  0.5986965915177720   T   T   T
  0.7172338889136469  0.2835544665309300  0.4013197605682493   T   T   T
  0.5670658986965336  0.8824135468157266  0.2839062777758556   T   T   T
  0.4331473586292844  0.1176026463224318  0.7161100743101585   T   T   T
  0.8776585522540898  0.5624510039415469  0.0164326853753636   T   T   T
  0.1225547050717282  0.4375651891966115  0.9835836667106506   T   T   T
  0.3151238653479211  0.4539641557650427  0.4375239276754144   T   T   T
  0.6850893919778969  0.5460520373731157  0.5624924244105998   T   T   T
  0.8610866877789860  0.9834234744482941  0.5459436505166337   T   T   T
  0.1391265695468320  0.0165927186898642  0.4540727015693804   T   T   T
  0.6882599356445382  0.4370158913065652  0.8260605522174842   T   T   T
  0.3119533216812798  0.5630003018315932  0.1739557998685299   T   T   T
  0.2512901842161668  0.3891290906584359  0.5629888645717855   T   T   T
  0.7489230731096512  0.6108871024797295  0.4370274875142215   T   T   T
  0.8623217823944671  0.1739010496039697  0.6109764431129889   T   T   T
  0.1378914749313438  0.8261151435341887  0.3890399089730181   T   T   T
  0.5830543012608089  0.4654995155648365  0.9126225175050848   T   T   T
  0.4171589560650091  0.5345166775733219  0.0873938345809293   T   T   T
  0.1175557343706899  0.4471465358715392  0.5344851234272383   T   T   T
  0.8826575229551281  0.5528696572666192  0.4655312286587829   T   T   T
  0.6705845757042468  0.0873317106946132  0.5528807631340271   T   T   T
  0.3296286816215712  0.9126844824435452  0.4471355889519728   T   T   T
  0.7111650620395196  0.5354827355812048  0.0099418092034895   T   T   T
  0.2890481952862984  0.4645334575569535  0.9900745428825175   T   T   T
  0.1756418108977300  0.4744713899230533  0.4645090531333409   T   T   T
  0.8245714464280880  0.5255448032151051  0.5355072989526732   T   T   T
  0.7011211351552475  0.9899591801847549  0.5254769485549318   T   T   T
  0.2990921221705705  0.0100570129534034  0.4745394035310753   T   T   T
  0.6363806636091169  0.5717261527032065  0.0986927937458759   T   T   T
  0.3638325937167011  0.4282900404349519  0.9013235583401382   T   T   T
  0.0645775142643146  0.5269466179503866  0.4282573819219806   T   T   T
  0.9356357430615034  0.4730695751877718  0.5717589701640335   T   T   T
  0.5374488591625521  0.9012476233192075  0.4729858222200178   T   T   T
  0.4627643981632659  0.0987685698189438  0.5270305298660034   T   T   T
 
  0.00000000E+00  0.00000000E+00  0.00000000E+00
  0.00000000E+00  0.00000000E+00  0.00000000E+00
  0.00000000E+00  0.00000000E+00  0.00000000E+00
  0.00000000E+00  0.00000000E+00  0.00000000E+00
  0.00000000E+00  0.00000000E+00  0.00000000E+00
  0.00000000E+00  0.00000000E+00  0.00000000E+00
  0.00000000E+00  0.00000000E+00  0.00000000E+00
  0.00000000E+00  0.00000000E+00  0.00000000E+00
  0.00000000E+00  0.00000000E+00  0.00000000E+00
  0.00000000E+00  0.00000000E+00  0.00000000E+00
  0.00000000E+00  0.00000000E+00  0.00000000E+00
  0.00000000E+00  0.00000000E+00  0.00000000E+00
  0.00000000E+00  0.00000000E+00  0.00000000E+00
  0.00000000E+00  0.00000000E+00  0.00000000E+00
  0.00000000E+00  0.00000000E+00  0.00000000E+00
  0.00000000E+00  0.00000000E+00  0.00000000E+00
  0.00000000E+00  0.00000000E+00  0.00000000E+00
  0.00000000E+00  0.00000000E+00  0.00000000E+00
  0.00000000E+00  0.00000000E+00  0.00000000E+00
  0.00000000E+00  0.00000000E+00  0.00000000E+00
  0.00000000E+00  0.00000000E+00  0.00000000E+00
  0.00000000E+00  0.00000000E+00  0.00000000E+00
  0.00000000E+00  0.00000000E+00  0.00000000E+00
  0.00000000E+00  0.00000000E+00  0.00000000E+00
  0.00000000E+00  0.00000000E+00  0.00000000E+00
  0.00000000E+00  0.00000000E+00  0.00000000E+00
  0.00000000E+00  0.00000000E+00  0.00000000E+00
  0.00000000E+00  0.00000000E+00  0.00000000E+00
  0.00000000E+00  0.00000000E+00  0.00000000E+00
  0.00000000E+00  0.00000000E+00  0.00000000E+00
  0.00000000E+00  0.00000000E+00  0.00000000E+00
  0.00000000E+00  0.00000000E+00  0.00000000E+00
  0.00000000E+00  0.00000000E+00  0.00000000E+00
  0.00000000E+00  0.00000000E+00  0.00000000E+00
  0.00000000E+00  0.00000000E+00  0.00000000E+00
  0.00000000E+00  0.00000000E+00  0.00000000E+00
  0.00000000E+00  0.00000000E+00  0.00000000E+00
  0.00000000E+00  0.00000000E+00  0.00000000E+00
  0.00000000E+00  0.00000000E+00  0.00000000E+00
  0.00000000E+00  0.00000000E+00  0.00000000E+00
  0.00000000E+00  0.00000000E+00  0.00000000E+00
  0.00000000E+00  0.00000000E+00  0.00000000E+00
  0.00000000E+00  0.00000000E+00  0.00000000E+00
  0.00000000E+00  0.00000000E+00  0.00000000E+00
  0.00000000E+00  0.00000000E+00  0.00000000E+00
  0.00000000E+00  0.00000000E+00  0.00000000E+00
  0.00000000E+00  0.00000000E+00  0.00000000E+00
  0.00000000E+00  0.00000000E+00  0.00000000E+00
  0.00000000E+00  0.00000000E+00  0.00000000E+00
  0.00000000E+00  0.00000000E+00  0.00000000E+00
  0.00000000E+00  0.00000000E+00  0.00000000E+00
  0.00000000E+00  0.00000000E+00  0.00000000E+00
  0.00000000E+00  0.00000000E+00  0.00000000E+00
  0.00000000E+00  0.00000000E+00  0.00000000E+00
  0.00000000E+00  0.00000000E+00  0.00000000E+00
  0.00000000E+00  0.00000000E+00  0.00000000E+00
  0.00000000E+00  0.00000000E+00  0.00000000E+00
  0.00000000E+00  0.00000000E+00  0.00000000E+00
  0.00000000E+00  0.00000000E+00  0.00000000E+00
  0.00000000E+00  0.00000000E+00  0.00000000E+00
  0.00000000E+00  0.00000000E+00  0.00000000E+00
  0.00000000E+00  0.00000000E+00  0.00000000E+00
  0.00000000E+00  0.00000000E+00  0.00000000E+00
  0.00000000E+00  0.00000000E+00  0.00000000E+00
  0.00000000E+00  0.00000000E+00  0.00000000E+00
  0.00000000E+00  0.00000000E+00  0.00000000E+00
  0.00000000E+00  0.00000000E+00  0.00000000E+00
  0.00000000E+00  0.00000000E+00  0.00000000E+00
  0.00000000E+00  0.00000000E+00  0.00000000E+00
  0.00000000E+00  0.00000000E+00  0.00000000E+00
  0.00000000E+00  0.00000000E+00  0.00000000E+00
  0.00000000E+00  0.00000000E+00  0.00000000E+00
  0.00000000E+00  0.00000000E+00  0.00000000E+00
  0.00000000E+00  0.00000000E+00  0.00000000E+00
  0.00000000E+00  0.00000000E+00  0.00000000E+00
  0.00000000E+00  0.00000000E+00  0.00000000E+00
  0.00000000E+00  0.00000000E+00  0.00000000E+00
  0.00000000E+00  0.00000000E+00  0.00000000E+00
  0.00000000E+00  0.00000000E+00  0.00000000E+00
  0.00000000E+00  0.00000000E+00  0.00000000E+00
  0.00000000E+00  0.00000000E+00  0.00000000E+00
  0.00000000E+00  0.00000000E+00  0.00000000E+00
  0.00000000E+00  0.00000000E+00  0.00000000E+00
  0.00000000E+00  0.00000000E+00  0.00000000E+00
  0.00000000E+00  0.00000000E+00  0.00000000E+00
  0.00000000E+00  0.00000000E+00  0.00000000E+00
  0.00000000E+00  0.00000000E+00  0.00000000E+00
  0.00000000E+00  0.00000000E+00  0.00000000E+00
  0.00000000E+00  0.00000000E+00  0.00000000E+00
  0.00000000E+00  0.00000000E+00  0.00000000E+00
