# Supplementary material for: Atomistic Model for Water Adsorption in Mg-MOF-74: Quantum Chemical Prediction of Structures and Isotherms
Source: J Am Chem Soc. 2026 Mar 16;148(11):12296–306. doi: 10.1021/jacs.6c01686 (PMC13022884; doi:10.1021/jacs.6c01686)
Supplement: Supplementary file 1 [file ja6c01686_si_001.zip › structures_example-inputs/optimized_structures/CONTCAR_ADC]

VASP structure VASP flie generated from 
   1.00000000000000     
     6.8116854599922760   -0.0144833412863144   -0.0162215085803796
    -2.2422292142029088   15.0287516072401974    0.0340290119280539
    -2.2593332571928952   -7.5230733236216762   12.9842178588755992
   Mg   O    H    C 
     6    36    42    24
Selective dynamics
Direct
  0.0393645010824599  0.7365278954316707  0.4189278973347683   T   T   T
  0.9615000771987425  0.2636182448699387  0.5815658601252167   T   T   T
  0.6201603385483807  0.5808971160669074  0.3175422777427244   T   T   T
  0.3796732339546622  0.4191740986186119  0.6824238088776440   T   T   T
  0.3053429732919781  0.6825524572938164  0.2624279260942117   T   T   T
  0.6956586119786436  0.3170904736597109  0.7382033122004685   T   T   T
  0.1280785193788887  0.1563893604840345  0.5250691264357741   F   F   F
  0.8725031800235854  0.8437864728198576  0.4750222741210308   F   F   F
  0.6031269804772776  0.4751561017758235  0.6313898587726285   F   F   F
  0.3973232153633290  0.5249917912946458  0.3687784186694643   F   F   F
  0.9719343504950402  0.3688332957183889  0.8438775696757688   F   F   F
  0.0286257412339666  0.6312759563477783  0.1562138308810361   F   F   F
  0.4399027361270740  0.2670261083735284  0.6194739415548298   F   F   F
  0.5605474597135327  0.7331217846969409  0.3806943358872559   F   F   F
  0.8205939439986025  0.3806797261158863  0.6476877584511556   F   F   F
  0.1800040059791215  0.6194681669545830  0.3524805189909301   F   F   F
  0.1730585505305839  0.3525011200090731  0.7330979779929052   F   F   F
  0.8275015411984228  0.6476081320570870  0.2669934225638997   F   F   F
  0.2367886549372429  0.8101521026360672  0.3715459865394024   F   F   F
  0.7638092950404811  0.1899957904344021  0.6286222909026833   F   F   F
  0.8651272076934262  0.6284953953530774  0.4386595073854380   F   F   F
  0.1352851298984632  0.3716138567130827  0.5614318931713740   F   F   F
  0.4264363542442382  0.5613122010019822  0.1898859066319716   F   F   F
  0.5740138415963685  0.4388356920684870  0.8102823708101141   F   F   F
  0.2484103597202605  0.8003399649078062  0.5663520138290465   F   F   F
  0.7520019778716360  0.1997692871583538  0.4337393867277655   F   F   F
  0.6819132368311500  0.4337788740622983  0.2339363618951751   F   F   F
  0.3185207084342068  0.5663969592415867  0.7661550386616298   F   F   F
  0.4768262307040843  0.7642102168573786  0.2017249469644895   F   F   F
  0.5485158128162197  0.2364792534490689  0.8057466345788242   F   F   F
  0.2148328147813459  0.7410329950740078  0.7579292119370891   F   F   F
  0.8198575340646670  0.2856796776783241  0.2814462769958084   F   F   F
  0.3846870851833231  0.2272458783161326  0.9660972935932364   F   F   F
  0.6069522804075547  0.7604685747923057  0.0424505643439446   F   F   F
  0.4454710098601993  0.0001712277795818  0.2566919199369053   F   F   F
  0.5641465578263336  0.9895370794968343  0.7403244052088596   F   F   F
  0.3855493868848612  0.2903301945431807  0.2358582840270813   F   F   F
  0.6403986073622434  0.7014147940450073  0.7674619457113252   F   F   F
  0.1218635818869984  0.7644085617371914  0.0515075131349860   F   F   F
  0.8690673787552967  0.2476984025329898  0.9564253297199841   F   F   F
  0.1055529854145973  0.9574742550345547  0.7031928696205014   F   F   F
  0.9119528113202335  0.0544061955500510  0.2914402720817009   F   F   F
  0.3965737955487114  0.8250582438916894  0.5825493367429146   T   T   T
  0.2044251146021594  0.8551565988309875  0.6226931920141041   T   T   T
  0.3628073958067617  0.7561307248251055  0.7650558439371267   T   T   T
  0.1583821931233658  0.7363347219867649  0.6924091870162385   T   T   T
  0.7809910463684844  0.7385558571725852  0.8070965145158553   T   T   T
  0.6511698418414511  0.6366001275708442  0.7102948870491730   T   T   T
  0.4449759087665370  0.6210674780336731  0.7894215051407940   T   T   T
  0.2149511073064829  0.5937836437328414  0.7415961610206665   T   T   T
  0.3855415244256193  0.7948220663274483  0.1741160570722045   T   T   T
  0.5652658022753627  0.7469241367003647  0.1534511951563644   T   T   T
  0.7980915158186335  0.4155479924627485  0.2617717239666746   T   T   T
  0.5642129861796050  0.3771117155926760  0.2191591475554162   T   T   T
  0.3766384757759553  0.2953549850767558  0.0167950423339107   T   T   T
  0.2586905172072633  0.1817191482647260  0.9585128345953464   T   T   T
  0.4999790316832105  0.2694626388741099  0.2617426958431679   T   T   T
  0.3706841731554675  0.3507284201921621  0.2961543190879610   T   T   T
  0.9072100357608193  0.3272909327907669  0.3520266674002244   T   T   T
  0.9009218548914504  0.2411079542404195  0.2428759064276775   T   T   T
  0.8071776104566553  0.1671680920005159  0.3730856595475487   T   T   T
  0.6152925728523044  0.1545070328867908  0.4123325884614246   T   T   T
  0.8117167316638074  0.2839870617786460  0.0145863137026154   T   T   T
  0.9406617849054939  0.3012048916802783  0.9450214662803873   T   T   T
  0.6471935055058609  0.2256762741039893  0.8525648282319054   T   T   T
  0.4363256938362667  0.2489402625131518  0.8396089223916476   T   T   T
  0.3166538727412203  0.4432849567515333  0.4657815980738746   T   T   T
  0.6844279709311181  0.5574179666826851  0.5346371434275952   T   T   T
  0.1272421554612464  0.9770932766131963  0.4416610383198716   T   T   T
  0.8734354806697695  0.0231076835101121  0.5572613654821694   T   T   T
  0.8504006259393009  0.5353621652737814  0.9773925411622457   T   T   T
  0.1497767893750250  0.4665601706726790  0.0231161748972823   T   T   T
  0.9867902989570325  0.0651958488542590  0.3578677278422191   T   T   T
  0.0123889794745295  0.0435113542653340  0.2504522702390517   T   T   T
  0.2394885394761204  0.0055819321066153  0.7255450179092549   T   T   T
  0.0277558036692014  0.9569615345444831  0.6430976451769439   T   T   T
  0.7502502784677105  0.7912580188570928  0.0516226574910803   T   T   T
  0.5906462709989881  0.6876019769187565  0.9937577913941453   T   T   T
  0.5823353892662624  0.9925222204872526  0.2479205026047850   T   T   T
  0.4170460852680478  0.9684777302990284  0.2980760505033473   T   T   T
  0.6644375567712473  0.0261158795218179  0.8066266213240851   T   T   T
  0.6161239842082509  0.0194864487562398  0.7010114017601055   T   T   T
  0.2013540816488657  0.7449447012710237  0.0001932968810792   T   T   T
  0.0814797207205018  0.7037364313942760  0.0585867046603354   T   T   T
  0.3224912853954791  0.1756422428420521  0.5610304285699499   T   T   T
  0.6785310653684462  0.8243667198912661  0.4389313706636315   T   T   T
  0.7614616117985946  0.4388998129945989  0.6146564022067125   T   T   T
  0.2394906615478334  0.5612280847702422  0.3855730458459519   T   T   T
  0.1468226625428102  0.3858881833374923  0.8245528509467306   T   T   T
  0.8538379770738445  0.6145575903780554  0.1756837882215549   T   T   T
  0.4175655361790902  0.0873000721055206  0.5326381292261573   T   T   T
  0.5829824077903467  0.9128078966064663  0.4674977482055098   T   T   T
  0.8846861937443364  0.4673399373701699  0.5544574958236055   T   T   T
  0.1158441588479278  0.5332801193919252  0.4458689712796797   T   T   T
  0.3301871711629047  0.4462389994444109  0.9128935070942958   T   T   T
  0.6701104972490697  0.5543549384725779  0.0873718084690864   T   T   T
  0.2920202450436591  0.9884468626725749  0.4669090910985716   T   T   T
  0.7083224650043718  0.0116346170080703  0.5331215688973785   T   T   T
  0.8243069890964705  0.5325287318542848  0.5210273008255939   T   T   T
  0.1760172419062087  0.4675545512103056  0.4790026676899899   T   T   T
  0.3034147976518469  0.4792360738309682  0.0116802289610547   T   T   T
  0.6968326060045911  0.5217098631444941  0.9886138365970893   T   T   T
  0.3682385932313395  0.9005821096340512  0.4331030655087602   T   T   T
  0.6322178903491746  0.0995310406118506  0.5671613781240978   T   T   T
  0.9351693547949509  0.5671458126486471  0.4675911705122644   T   T   T
  0.0658106345155502  0.4333828193782452  0.5327070713610524   T   T   T
  0.4676865050326953  0.5324080804893185  0.0995173981021367   T   T   T
  0.5327240341020385  0.4681033278794331  0.9007883983027440   T   T   T
 
  0.00000000E+00  0.00000000E+00  0.00000000E+00
  0.00000000E+00  0.00000000E+00  0.00000000E+00
  0.00000000E+00  0.00000000E+00  0.00000000E+00
  0.00000000E+00  0.00000000E+00  0.00000000E+00
  0.00000000E+00  0.00000000E+00  0.00000000E+00
  0.00000000E+00  0.00000000E+00  0.00000000E+00
  0.00000000E+00  0.00000000E+00  0.00000000E+00
  0.00000000E+00  0.00000000E+00  0.00000000E+00
  0.00000000E+00  0.00000000E+00  0.00000000E+00
  0.00000000E+00  0.00000000E+00  0.00000000E+00
  0.00000000E+00  0.00000000E+00  0.00000000E+00
  0.00000000E+00  0.00000000E+00  0.00000000E+00
  0.00000000E+00  0.00000000E+00  0.00000000E+00
  0.00000000E+00  0.00000000E+00  0.00000000E+00
  0.00000000E+00  0.00000000E+00  0.00000000E+00
  0.00000000E+00  0.00000000E+00  0.00000000E+00
  0.00000000E+00  0.00000000E+00  0.00000000E+00
  0.00000000E+00  0.00000000E+00  0.00000000E+00
  0.00000000E+00  0.00000000E+00  0.00000000E+00
  0.00000000E+00  0.00000000E+00  0.00000000E+00
  0.00000000E+00  0.00000000E+00  0.00000000E+00
  0.00000000E+00  0.00000000E+00  0.00000000E+00
  0.00000000E+00  0.00000000E+00  0.00000000E+00
  0.00000000E+00  0.00000000E+00  0.00000000E+00
  0.00000000E+00  0.00000000E+00  0.00000000E+00
  0.00000000E+00  0.00000000E+00  0.00000000E+00
  0.00000000E+00  0.00000000E+00  0.00000000E+00
  0.00000000E+00  0.00000000E+00  0.00000000E+00
  0.00000000E+00  0.00000000E+00  0.00000000E+00
  0.00000000E+00  0.00000000E+00  0.00000000E+00
  0.00000000E+00  0.00000000E+00  0.00000000E+00
  0.00000000E+00  0.00000000E+00  0.00000000E+00
  0.00000000E+00  0.00000000E+00  0.00000000E+00
  0.00000000E+00  0.00000000E+00  0.00000000E+00
  0.00000000E+00  0.00000000E+00  0.00000000E+00
  0.00000000E+00  0.00000000E+00  0.00000000E+00
  0.00000000E+00  0.00000000E+00  0.00000000E+00
  0.00000000E+00  0.00000000E+00  0.00000000E+00
  0.00000000E+00  0.00000000E+00  0.00000000E+00
  0.00000000E+00  0.00000000E+00  0.00000000E+00
  0.00000000E+00  0.00000000E+00  0.00000000E+00
  0.00000000E+00  0.00000000E+00  0.00000000E+00
  0.00000000E+00  0.00000000E+00  0.00000000E+00
  0.00000000E+00  0.00000000E+00  0.00000000E+00
  0.00000000E+00  0.00000000E+00  0.00000000E+00
  0.00000000E+00  0.00000000E+00  0.00000000E+00
  0.00000000E+00  0.00000000E+00  0.00000000E+00
  0.00000000E+00  0.00000000E+00  0.00000000E+00
  0.00000000E+00  0.00000000E+00  0.00000000E+00
  0.00000000E+00  0.00000000E+00  0.00000000E+00
  0.00000000E+00  0.00000000E+00  0.00000000E+00
  0.00000000E+00  0.00000000E+00  0.00000000E+00
  0.00000000E+00  0.00000000E+00  0.00000000E+00
  0.00000000E+00  0.00000000E+00  0.00000000E+00
  0.00000000E+00  0.00000000E+00  0.00000000E+00
  0.00000000E+00  0.00000000E+00  0.00000000E+00
  0.00000000E+00  0.00000000E+00  0.00000000E+00
  0.00000000E+00  0.00000000E+00  0.00000000E+00
  0.00000000E+00  0.00000000E+00  0.00000000E+00
  0.00000000E+00  0.00000000E+00  0.00000000E+00
  0.00000000E+00  0.00000000E+00  0.00000000E+00
  0.00000000E+00  0.00000000E+00  0.00000000E+00
  0.00000000E+00  0.00000000E+00  0.00000000E+00
  0.00000000E+00  0.00000000E+00  0.00000000E+00
  0.00000000E+00  0.00000000E+00  0.00000000E+00
  0.00000000E+00  0.00000000E+00  0.00000000E+00
  0.00000000E+00  0.00000000E+00  0.00000000E+00
  0.00000000E+00  0.00000000E+00  0.00000000E+00
  0.00000000E+00  0.00000000E+00  0.00000000E+00
  0.00000000E+00  0.00000000E+00  0.00000000E+00
  0.00000000E+00  0.00000000E+00  0.00000000E+00
  0.00000000E+00  0.00000000E+00  0.00000000E+00
  0.00000000E+00  0.00000000E+00  0.00000000E+00
  0.00000000E+00  0.00000000E+00  0.00000000E+00
  0.00000000E+00  0.00000000E+00  0.00000000E+00
  0.00000000E+00  0.00000000E+00  0.00000000E+00
  0.00000000E+00  0.00000000E+00  0.00000000E+00
  0.00000000E+00  0.00000000E+00  0.00000000E+00
  0.00000000E+00  0.00000000E+00  0.00000000E+00
  0.00000000E+00  0.00000000E+00  0.00000000E+00
  0.00000000E+00  0.00000000E+00  0.00000000E+00
  0.00000000E+00  0.00000000E+00  0.00000000E+00
  0.00000000E+00  0.00000000E+00  0.00000000E+00
  0.00000000E+00  0.00000000E+00  0.00000000E+00
  0.00000000E+00  0.00000000E+00  0.00000000E+00
  0.00000000E+00  0.00000000E+00  0.00000000E+00
  0.00000000E+00  0.00000000E+00  0.00000000E+00
  0.00000000E+00  0.00000000E+00  0.00000000E+00
  0.00000000E+00  0.00000000E+00  0.00000000E+00
  0.00000000E+00  0.00000000E+00  0.00000000E+00
  0.00000000E+00  0.00000000E+00  0.00000000E+00
  0.00000000E+00  0.00000000E+00  0.00000000E+00
  0.00000000E+00  0.00000000E+00  0.00000000E+00
  0.00000000E+00  0.00000000E+00  0.00000000E+00
  0.00000000E+00  0.00000000E+00  0.00000000E+00
  0.00000000E+00  0.00000000E+00  0.00000000E+00
  0.00000000E+00  0.00000000E+00  0.00000000E+00
  0.00000000E+00  0.00000000E+00  0.00000000E+00
  0.00000000E+00  0.00000000E+00  0.00000000E+00
  0.00000000E+00  0.00000000E+00  0.00000000E+00
  0.00000000E+00  0.00000000E+00  0.00000000E+00
  0.00000000E+00  0.00000000E+00  0.00000000E+00
  0.00000000E+00  0.00000000E+00  0.00000000E+00
  0.00000000E+00  0.00000000E+00  0.00000000E+00
  0.00000000E+00  0.00000000E+00  0.00000000E+00
  0.00000000E+00  0.00000000E+00  0.00000000E+00
  0.00000000E+00  0.00000000E+00  0.00000000E+00
  0.00000000E+00  0.00000000E+00  0.00000000E+00
