# Supplementary material for: Atomistic Model for Water Adsorption in Mg-MOF-74: Quantum Chemical Prediction of Structures and Isotherms
Source: J Am Chem Soc. 2026 Mar 16;148(11):12296–306. doi: 10.1021/jacs.6c01686 (PMC13022884; doi:10.1021/jacs.6c01686)
Supplement: Supplementary file 1 [file ja6c01686_si_001.zip › structures_example-inputs/optimized_structures/CONTCAR_ABCDE-2]

VASP structure VASP flie generated from 
   1.00000000000000     
     6.7395129725711875    0.0000027892389415    0.0000048310666657
    -2.2471801521965649   14.8871023858640914    0.0000002787010129
    -2.2471801520556034   -7.4436372188039703   12.8925593179039897
   Mg   O    H    C 
     6    48    66    24
Selective dynamics
Direct
  0.0607781753066057  0.7424356913670892  0.4271195538157933   T   T   T
  0.9394350820192131  0.2575805017710619  0.5728967982702209   T   T   T
  0.6336396560822833  0.5729067721479659  0.3153120422321546   T   T   T
  0.3665736012435349  0.4271094209901925  0.6847043098538598   T   T   T
  0.3183269247991793  0.6846784582044910  0.2575847638404509   T   T   T
  0.6818863325266384  0.3153377349336676  0.7424315882455631   T   T   T
  0.1176876821866558  0.1531727599823249  0.5226621875024821   T   T   T
  0.8825255751391620  0.8468434331558266  0.4773541645835323   T   T   T
  0.5950615651723806  0.4773287628442106  0.6304986966808108   T   T   T
  0.4051516921534445  0.5226874302939480  0.3695176554052036   T   T   T
  0.9645958050040179  0.3695261367485539  0.8468718140664898   T   T   T
  0.0356174523218008  0.6304900563896048  0.1531445380195244   T   T   T
  0.4150675927982485  0.2670166117268087  0.6291222666022346   T   T   T
  0.5851456645275694  0.7329995814113490  0.3708940854837733   T   T   T
  0.7859723962975099  0.3709041280497841  0.6379061387514644   T   T   T
  0.2142408610283079  0.6291120650883751  0.3621102133345501   T   T   T
  0.1480785468826272  0.3621069378009777  0.7330043108985864   T   T   T
  0.8521347104431981  0.6379092553371810  0.2670120411874200   T   T   T
  0.2299490406130865  0.8079437700125572  0.3600881062836075   T   T   T
  0.7702642167127315  0.1920724231256009  0.6399282458024070   T   T   T
  0.8698749988399243  0.6399540789600574  0.4478904639775278   T   T   T
  0.1303382584858939  0.3600621141781013  0.5521258881084855   T   T   T
  0.4219484702602258  0.5521230363279138  0.1920377532082461   T   T   T
  0.5782647870655919  0.4478931568102366  0.8079785988777678   T   T   T
  0.2794751543965712  0.8069146965295437  0.5713231433053607   T   T   T
  0.7207381029292463  0.1931014966086143  0.4286932087806459   T   T   T
  0.7081024425670270  0.4287149152173367  0.2356170876105572   T   T   T
  0.2921108147587836  0.5713012779208213  0.7643992644754432   T   T   T
  0.4725110891367180  0.7643912878820698  0.1930761068817919   T   T   T
  0.5277021681891008  0.2356249052560891  0.8069402452042147   T   T   T
  0.6588725793651821  0.7567835422835143  0.6045405979605216   T   T   T
  0.3413406779606424  0.2432326508546449  0.3954757541254925   T   T   T
  0.0542681760458261  0.3955118841562357  0.1522422817543535   T   T   T
  0.9459450812799920  0.6045043089819155  0.8477740703316597   T   T   T
  0.9020563418189514  0.8477254632824439  0.2432334481761071   T   T   T
  0.0981569155068666  0.1522907298557136  0.7567829039099079   T   T   T
  0.3127318063778386  0.7420234531124482  0.7462877467444765   T   T   T
  0.6874814509479805  0.2579927400257103  0.2537286053415439   T   T   T
  0.5663099609721689  0.2537105161517357  0.9957016938713653   T   T   T
  0.4339032963536493  0.7463056769864219  0.0043146582146492   T   T   T
  0.5707303010059254  0.0043534666633137  0.2580268818552338   T   T   T
  0.4295051469301804  0.9957292781000763  0.7419894702307875   T   T   T
  0.7670168336796044  0.8917894727003798  0.0213342361180911   T   T   T
  0.2331964236462139  0.1082267204377791  0.9786821159679301   T   T   T
  0.7457931890738453  0.9787227981678962  0.8704506838653504   T   T   T
  0.2544200682519804  0.0212933949702550  0.1295656682206565   T   T   T
  0.8751697967895644  0.1295751697133194  0.1082314071418528   T   T   T
  0.1250434605362535  0.8704410234248389  0.8917849449441547   T   T   T
  0.2485406335865289  0.3065805373193993  0.2504873179879935   T   T   T
  0.7516726237392959  0.6934356558187449  0.7495290340980199   T   T   T
  0.9980990303901104  0.7495533547288766  0.0561049197062467   T   T   T
  0.0021142269357077  0.2504628384092738  0.9439114323797603   T   T   T
  0.9420697952626383  0.9438870550334393  0.6934241475568459   T   T   T
  0.0581434620631796  0.0561291381047191  0.3065922045291682   T   T   T
  0.7268647057915109  0.7178983975210799  0.5491373800270503   T   T   T
  0.2733485515343081  0.2821177956170712  0.4508789720589636   T   T   T
  0.1776643188508319  0.4508877052473867  0.1687477770127421   T   T   T
  0.8225489384749860  0.5491284878907856  0.8312685750732650   T   T   T
  0.0089676529157285  0.8312347891475919  0.2821311730449335   T   T   T
  0.9912456044100897  0.1687814039905666  0.7178851790410804   T   T   T
  0.7456928288159171  0.8290959095456901  0.6422591481335610   T   T   T
  0.2545426191201883  0.1709868352176996  0.3577572039524539   T   T   T
  0.1033164578482152  0.3577265476182858  0.1867854180326615   T   T   T
  0.8968967994776029  0.6422896455198733  0.8132309340533534   T   T   T
  0.9166129247367907  0.8132650014583145  0.1709717789997810   T   T   T
  0.0836003325890278  0.1867511916798447  0.8290445730862334   T   T   T
  0.4087564189168666  0.7827688118670405  0.5709535142965949   T   T   T
  0.5914568384089508  0.2172473812711105  0.4290628377894055   T   T   T
  0.8377610504851314  0.4291087027538186  0.2118562244544929   T   T   T
  0.1624522068406870  0.5709074903843403  0.7881601276315207   T   T   T
  0.6259659724505761  0.7881818067501312  0.2172834440976275   T   T   T
  0.3742472848752418  0.2118343863880195  0.7827329079883864   T   T   T
  0.3238501208203988  0.8806434377710104  0.6306562789068736   T   T   T
  0.6763631365054193  0.1193727553671549  0.3693600731791330   T   T   T
  0.6931328437767931  0.3694022304657617  0.2500100092909319   T   T   T
  0.3070804135490250  0.6306139626723962  0.7500063427950822   T   T   T
  0.4431330993119134  0.7499751646408229  0.1193499828481732   T   T   T
  0.5570801580139041  0.2500410284973283  0.8806663692378407   T   T   T
  0.2558354275172575  0.7916209706143517  0.8004678537167377   T   T   T
  0.7443778298085597  0.2083952225237998  0.1995484983692763   T   T   T
  0.4552395900004006  0.1995854587991361  0.9911448371324307   T   T   T
  0.5449736673254169  0.8004307343390221  0.0088715149535831   T   T   T
  0.4641916033078720  0.0088810309961433  0.2084036561042116   T   T   T
  0.5360216540179458  0.9911351621420148  0.7916126959817956   T   T   T
  0.2632740354605353  0.7453326413939992  0.6838385851917105   T   T   T
  0.7369392218652827  0.2546835517441520  0.3161777668942963   T   T   T
  0.5793433855913005  0.3162052025987779  0.0614945121771377   T   T   T
  0.4208698717345176  0.6838109905393802  0.9385218399088694   T   T   T
  0.5179081886979051  0.9384830577272788  0.2546832425199325   T   T   T
  0.4823050686279129  0.0615331354108797  0.7453331095660817   T   T   T
  0.8738240049691568  0.8633228107964060  0.0430813745244348   T   T   T
  0.1264114429669493  0.1367599339669901  0.9569349775615793   T   T   T
  0.8308406189372771  0.9569752520533173  0.8202334979016546   T   T   T
  0.1693726383885406  0.0430409410848338  0.1797828541843589   T   T   T
  0.0104562361673250  0.1797893968706237  0.1367014738377939   T   T   T
  0.9897570211584927  0.8202267962675340  0.8633148782482126   T   T   T
  0.8022466759612689  0.9656778051569292  0.0735736849509496   T   T   T
  0.1979665813645493  0.0343383879812290  0.9264426671350574   T   T   T
  0.7287527820795877  0.9264191987246673  0.8921066884657746   T   T   T
  0.2714604752462303  0.0735969944134911  0.1079096636202321   T   T   T
  0.8364888465888185  0.1079239347500957  0.0343360033840125   T   T   T
  0.1637244107370065  0.8920922583880623  0.9656803487019945   T   T   T
  0.2755068213916659  0.2782010647810939  0.2976169937291397   T   T   T
  0.7247064359341516  0.7218151283570643  0.7023993583568751   T   T   T
  0.9780046509811235  0.7023807455675919  0.9805780595468615   T   T   T
  0.0222086063446947  0.2976354475705742  0.0194382925391457   T   T   T
  0.9973521512455648  0.0194459293314145  0.7218377250792821   T   T   T
  0.0028611060802537  0.9805702638067441  0.2781786270067247   T   T   T
  0.3282687999693062  0.3796553948441414  0.2942782313193991   T   T   T
  0.6719444573565120  0.6203607982940169  0.7057381207666149   T   T   T
  0.0340288564199174  0.7057639589556468  0.0854079075237479   T   T   T
  0.9661844009059013  0.2942522341825043  0.9146084445622665   T   T   T
  0.9486939035881918  0.9146015798031090  0.6203302329287026   T   T   T
  0.0515193537376329  0.0854146133350497  0.3796861191573044   T   T   T
  0.1251310359641293  0.9780104659842291  0.4446062679003678   T   T   T
  0.8750822213616956  0.0220057271539361  0.5554100841856463   T   T   T
  0.6804839847811611  0.5554205427568643  0.5334070688091009   T   T   T
  0.3197292725446566  0.4445956503812941  0.4666092832769127   T   T   T
  0.1470289203971501  0.4665899040287616  0.0220030142292885   T   T   T
  0.8531843369286681  0.5334262891093892  0.9780133378567254   T   T   T
  0.3110512331984448  0.1738728317791780  0.5655538483413256   T   T   T
  0.6891620241273732  0.8261433613589808  0.4344625037446808   T   T   T
  0.7455357832366345  0.4344696151276016  0.6083153934319336   T   T   T
  0.2546774740891833  0.5655465780105491  0.3917009586540725   T   T   T
  0.1372386413284203  0.3916852237965383  0.8261634676047585   T   T   T
  0.8629746159974051  0.6083309693416192  0.1738528844812562   T   T   T
  0.4153330110279839  0.0874876217748023  0.5381470117686387   T   T   T
  0.5848802462978344  0.9125285713633419  0.4618693403173754   T   T   T
  0.8772398300286413  0.4618769506018029  0.5493608407213856   T   T   T
  0.1229734272971768  0.5381392425363483  0.4506555113646216   T   T   T
  0.3279250209870639  0.4506631310225999  0.9125248895838384   T   T   T
  0.6722882363387535  0.5493530621155586  0.0874914625021758   T   T   T
  0.2911306355174754  0.9879414213257647  0.4682624788194776   T   T   T
  0.7090826218083428  0.0120747718123938  0.5317538732665440   T   T   T
  0.8228270318894657  0.5317501484636636  0.5196623719298665   T   T   T
  0.1773862254363529  0.4682660446744880  0.4803539801561402   T   T   T
  0.3031054743688769  0.4803293269085759  0.0120914841175904   T   T   T
  0.6971077829569415  0.5196868662295751  0.9879248679684167   T   T   T
  0.3675621253825178  0.8996594894881426  0.4276593521288438   T   T   T
  0.6326511319433002  0.1003567036500159  0.5723569999571700   T   T   T
  0.9398731927449582  0.5723485183319474  0.4719990096598431   T   T   T
  0.0603400645808603  0.4276676748062035  0.5280173424261713   T   T   T
  0.4678402505731395  0.5280129113202073  0.1003579955205056   T   T   T
  0.5323730067526785  0.4720032818179442  0.8996583565655086   T   T   T
 
  0.00000000E+00  0.00000000E+00  0.00000000E+00
  0.00000000E+00  0.00000000E+00  0.00000000E+00
  0.00000000E+00  0.00000000E+00  0.00000000E+00
  0.00000000E+00  0.00000000E+00  0.00000000E+00
  0.00000000E+00  0.00000000E+00  0.00000000E+00
  0.00000000E+00  0.00000000E+00  0.00000000E+00
  0.00000000E+00  0.00000000E+00  0.00000000E+00
  0.00000000E+00  0.00000000E+00  0.00000000E+00
  0.00000000E+00  0.00000000E+00  0.00000000E+00
  0.00000000E+00  0.00000000E+00  0.00000000E+00
  0.00000000E+00  0.00000000E+00  0.00000000E+00
  0.00000000E+00  0.00000000E+00  0.00000000E+00
  0.00000000E+00  0.00000000E+00  0.00000000E+00
  0.00000000E+00  0.00000000E+00  0.00000000E+00
  0.00000000E+00  0.00000000E+00  0.00000000E+00
  0.00000000E+00  0.00000000E+00  0.00000000E+00
  0.00000000E+00  0.00000000E+00  0.00000000E+00
  0.00000000E+00  0.00000000E+00  0.00000000E+00
  0.00000000E+00  0.00000000E+00  0.00000000E+00
  0.00000000E+00  0.00000000E+00  0.00000000E+00
  0.00000000E+00  0.00000000E+00  0.00000000E+00
  0.00000000E+00  0.00000000E+00  0.00000000E+00
  0.00000000E+00  0.00000000E+00  0.00000000E+00
  0.00000000E+00  0.00000000E+00  0.00000000E+00
  0.00000000E+00  0.00000000E+00  0.00000000E+00
  0.00000000E+00  0.00000000E+00  0.00000000E+00
  0.00000000E+00  0.00000000E+00  0.00000000E+00
  0.00000000E+00  0.00000000E+00  0.00000000E+00
  0.00000000E+00  0.00000000E+00  0.00000000E+00
  0.00000000E+00  0.00000000E+00  0.00000000E+00
  0.00000000E+00  0.00000000E+00  0.00000000E+00
  0.00000000E+00  0.00000000E+00  0.00000000E+00
  0.00000000E+00  0.00000000E+00  0.00000000E+00
  0.00000000E+00  0.00000000E+00  0.00000000E+00
  0.00000000E+00  0.00000000E+00  0.00000000E+00
  0.00000000E+00  0.00000000E+00  0.00000000E+00
  0.00000000E+00  0.00000000E+00  0.00000000E+00
  0.00000000E+00  0.00000000E+00  0.00000000E+00
  0.00000000E+00  0.00000000E+00  0.00000000E+00
  0.00000000E+00  0.00000000E+00  0.00000000E+00
  0.00000000E+00  0.00000000E+00  0.00000000E+00
  0.00000000E+00  0.00000000E+00  0.00000000E+00
  0.00000000E+00  0.00000000E+00  0.00000000E+00
  0.00000000E+00  0.00000000E+00  0.00000000E+00
  0.00000000E+00  0.00000000E+00  0.00000000E+00
  0.00000000E+00  0.00000000E+00  0.00000000E+00
  0.00000000E+00  0.00000000E+00  0.00000000E+00
  0.00000000E+00  0.00000000E+00  0.00000000E+00
  0.00000000E+00  0.00000000E+00  0.00000000E+00
  0.00000000E+00  0.00000000E+00  0.00000000E+00
  0.00000000E+00  0.00000000E+00  0.00000000E+00
  0.00000000E+00  0.00000000E+00  0.00000000E+00
  0.00000000E+00  0.00000000E+00  0.00000000E+00
  0.00000000E+00  0.00000000E+00  0.00000000E+00
  0.00000000E+00  0.00000000E+00  0.00000000E+00
  0.00000000E+00  0.00000000E+00  0.00000000E+00
  0.00000000E+00  0.00000000E+00  0.00000000E+00
  0.00000000E+00  0.00000000E+00  0.00000000E+00
  0.00000000E+00  0.00000000E+00  0.00000000E+00
  0.00000000E+00  0.00000000E+00  0.00000000E+00
  0.00000000E+00  0.00000000E+00  0.00000000E+00
  0.00000000E+00  0.00000000E+00  0.00000000E+00
  0.00000000E+00  0.00000000E+00  0.00000000E+00
  0.00000000E+00  0.00000000E+00  0.00000000E+00
  0.00000000E+00  0.00000000E+00  0.00000000E+00
  0.00000000E+00  0.00000000E+00  0.00000000E+00
  0.00000000E+00  0.00000000E+00  0.00000000E+00
  0.00000000E+00  0.00000000E+00  0.00000000E+00
  0.00000000E+00  0.00000000E+00  0.00000000E+00
  0.00000000E+00  0.00000000E+00  0.00000000E+00
  0.00000000E+00  0.00000000E+00  0.00000000E+00
  0.00000000E+00  0.00000000E+00  0.00000000E+00
  0.00000000E+00  0.00000000E+00  0.00000000E+00
  0.00000000E+00  0.00000000E+00  0.00000000E+00
  0.00000000E+00  0.00000000E+00  0.00000000E+00
  0.00000000E+00  0.00000000E+00  0.00000000E+00
  0.00000000E+00  0.00000000E+00  0.00000000E+00
  0.00000000E+00  0.00000000E+00  0.00000000E+00
  0.00000000E+00  0.00000000E+00  0.00000000E+00
  0.00000000E+00  0.00000000E+00  0.00000000E+00
  0.00000000E+00  0.00000000E+00  0.00000000E+00
  0.00000000E+00  0.00000000E+00  0.00000000E+00
  0.00000000E+00  0.00000000E+00  0.00000000E+00
  0.00000000E+00  0.00000000E+00  0.00000000E+00
  0.00000000E+00  0.00000000E+00  0.00000000E+00
  0.00000000E+00  0.00000000E+00  0.00000000E+00
  0.00000000E+00  0.00000000E+00  0.00000000E+00
  0.00000000E+00  0.00000000E+00  0.00000000E+00
  0.00000000E+00  0.00000000E+00  0.00000000E+00
  0.00000000E+00  0.00000000E+00  0.00000000E+00
  0.00000000E+00  0.00000000E+00  0.00000000E+00
  0.00000000E+00  0.00000000E+00  0.00000000E+00
  0.00000000E+00  0.00000000E+00  0.00000000E+00
  0.00000000E+00  0.00000000E+00  0.00000000E+00
  0.00000000E+00  0.00000000E+00  0.00000000E+00
  0.00000000E+00  0.00000000E+00  0.00000000E+00
  0.00000000E+00  0.00000000E+00  0.00000000E+00
  0.00000000E+00  0.00000000E+00  0.00000000E+00
  0.00000000E+00  0.00000000E+00  0.00000000E+00
  0.00000000E+00  0.00000000E+00  0.00000000E+00
  0.00000000E+00  0.00000000E+00  0.00000000E+00
  0.00000000E+00  0.00000000E+00  0.00000000E+00
  0.00000000E+00  0.00000000E+00  0.00000000E+00
  0.00000000E+00  0.00000000E+00  0.00000000E+00
  0.00000000E+00  0.00000000E+00  0.00000000E+00
  0.00000000E+00  0.00000000E+00  0.00000000E+00
  0.00000000E+00  0.00000000E+00  0.00000000E+00
  0.00000000E+00  0.00000000E+00  0.00000000E+00
  0.00000000E+00  0.00000000E+00  0.00000000E+00
  0.00000000E+00  0.00000000E+00  0.00000000E+00
  0.00000000E+00  0.00000000E+00  0.00000000E+00
  0.00000000E+00  0.00000000E+00  0.00000000E+00
  0.00000000E+00  0.00000000E+00  0.00000000E+00
  0.00000000E+00  0.00000000E+00  0.00000000E+00
  0.00000000E+00  0.00000000E+00  0.00000000E+00
  0.00000000E+00  0.00000000E+00  0.00000000E+00
  0.00000000E+00  0.00000000E+00  0.00000000E+00
  0.00000000E+00  0.00000000E+00  0.00000000E+00
  0.00000000E+00  0.00000000E+00  0.00000000E+00
  0.00000000E+00  0.00000000E+00  0.00000000E+00
  0.00000000E+00  0.00000000E+00  0.00000000E+00
  0.00000000E+00  0.00000000E+00  0.00000000E+00
  0.00000000E+00  0.00000000E+00  0.00000000E+00
  0.00000000E+00  0.00000000E+00  0.00000000E+00
  0.00000000E+00  0.00000000E+00  0.00000000E+00
  0.00000000E+00  0.00000000E+00  0.00000000E+00
  0.00000000E+00  0.00000000E+00  0.00000000E+00
  0.00000000E+00  0.00000000E+00  0.00000000E+00
  0.00000000E+00  0.00000000E+00  0.00000000E+00
  0.00000000E+00  0.00000000E+00  0.00000000E+00
  0.00000000E+00  0.00000000E+00  0.00000000E+00
  0.00000000E+00  0.00000000E+00  0.00000000E+00
  0.00000000E+00  0.00000000E+00  0.00000000E+00
  0.00000000E+00  0.00000000E+00  0.00000000E+00
  0.00000000E+00  0.00000000E+00  0.00000000E+00
  0.00000000E+00  0.00000000E+00  0.00000000E+00
  0.00000000E+00  0.00000000E+00  0.00000000E+00
  0.00000000E+00  0.00000000E+00  0.00000000E+00
  0.00000000E+00  0.00000000E+00  0.00000000E+00
  0.00000000E+00  0.00000000E+00  0.00000000E+00
  0.00000000E+00  0.00000000E+00  0.00000000E+00
  0.00000000E+00  0.00000000E+00  0.00000000E+00
  0.00000000E+00  0.00000000E+00  0.00000000E+00
  0.00000000E+00  0.00000000E+00  0.00000000E+00
