# Supplementary material for: Atomistic Model for Water Adsorption in Mg-MOF-74: Quantum Chemical Prediction of Structures and Isotherms
Source: J Am Chem Soc. 2026 Mar 16;148(11):12296–306. doi: 10.1021/jacs.6c01686 (PMC13022884; doi:10.1021/jacs.6c01686)
Supplement: Supplementary file 1 [file ja6c01686_si_001.zip › structures_example-inputs/optimized_structures/CONTCAR_Mg-MOF-74]

VASP structure VASP flie generated from 
   1.00000000000000     
     6.9176180058964389    0.0000000035471398    0.0000000051986538
    -2.3058771408937995   15.0611380901315339   -0.0000000468931276
    -2.3058761088334481   -7.5305749749862692   13.0433367926001864
   Mg   O    H    C 
     6    18     6    24
Selective dynamics
Direct
  0.7133343765772153  0.3264242825493895  0.7327294097154109   T   T   T
  0.2866673846024668  0.6735761433241834  0.2672702913797096   T   T   T
  0.9806048029824694  0.2672702018918045  0.5936936180476948   T   T   T
  0.0193965755433041  0.7327298413283501  0.4063053177411433   T   T   T
  0.3869097351239148  0.4063055795050801  0.6735756091190694   T   T   T
  0.6130918051302601  0.5936941835933709  0.3264240919760510   T   T   T
  0.5972135505260212  0.4669540439678030  0.6231174825652630   T   T   T
  0.4027876070742451  0.5330453364772296  0.3768814532235751   T   T   T
  0.9740962666282016  0.3768821459544540  0.8438359269393629   T   T   T
  0.0259054945514734  0.6231182799191188  0.1561637741557504   T   T   T
  0.1302586261586711  0.1561638740276763  0.5330452273809030   T   T   T
  0.8697412576904000  0.8438361691924712  0.4669537084079280   T   T   T
  0.4308277895165062  0.2640458421778860  0.6291116668441887   T   T   T
  0.5691739716631758  0.7359545836956869  0.3708880342509246   T   T   T
  0.8017161265615158  0.3708878299957235  0.6349329785263080   T   T   T
  0.1982852519642577  0.6291122132244169  0.3650659572625230   T   T   T
  0.1667817149339612  0.3650663917758195  0.7359539915145703   T   T   T
  0.8332198253202137  0.6349333713226244  0.2640457095805502   T   T   T
  0.5707434604158621  0.4352456874976127  0.8064006470956144   T   T   T
  0.4292576971844113  0.5647536929474199  0.1935982886932237   T   T   T
  0.7643426236827224  0.1935986478149658  0.6288444662313424   T   T   T
  0.2356591374969454  0.8064017780586141  0.3711552348637781   T   T   T
  0.1354968628531026  0.3711550658613234  0.5647535235577408   T   T   T
  0.8645042947471708  0.6288443145837022  0.4352454122310974   T   T   T
  0.8461896156114790  0.5288648000131317  0.9771153331158544   T   T   T
  0.1538117629142945  0.4711352432070157  0.0228836026729766   T   T   T
  0.8690737491951026  0.0228840273564472  0.5517487417845359   T   T   T
  0.1309280119845795  0.9771163985171327  0.4482509593105846   T   T   T
  0.3173239971085167  0.4482512365785425  0.4711345619834688   T   T   T
  0.6826758867405545  0.5517488066416121  0.5288643738053764   T   T   T
  0.8529089795920370  0.6052857488379288  0.1721179320470085   T   T   T
  0.1470927815876379  0.3947146770356511  0.8278817690481119   T   T   T
  0.6807907146183538  0.8278819229517396  0.4331675725879052   T   T   T
  0.3192095518846116  0.1721185029218404  0.5668321285072153   T   T   T
  0.2476238993539610  0.5668324964550067  0.3947141964608250   T   T   T
  0.7523778618257211  0.4331679294185733  0.6052855046342884   T   T   T
  0.6679047599377483  0.5499051901846457  0.0859057019763370   T   T   T
  0.3320966185880252  0.4500948530355018  0.9140932338124941   T   T   T
  0.5819988581108362  0.9140944353795675  0.4639988862855944   T   T   T
  0.4180014083921364  0.0859059904940125  0.5360008148095261   T   T   T
  0.1180005732355482  0.5360012054533883  0.4500951128318107   T   T   T
  0.8820011879441338  0.4639992204201917  0.5499045882633027   T   T   T
  0.6934005196429212  0.5158646136611935  0.9866946908950922   T   T   T
  0.3066010206112608  0.4841351494372645  0.0133050102000283   T   T   T
  0.7067056991208815  0.0133054462126694  0.5291696719642189   T   T   T
  0.2932960620587934  0.9866949796609106  0.4708300291309016   T   T   T
  0.1775350870309254  0.4708303867271155  0.4841350393303117   T   T   T
  0.8224666741487567  0.5291700391464573  0.5158646617648088   T   T   T
  0.5313931776358345  0.4659294374030623  0.8990728690642982   T   T   T
  0.4686067062132295  0.5340706058170852  0.1009260667245329   T   T   T
  0.6323195271181348  0.1009260890387154  0.5668550567347097   T   T   T
  0.3676816304821244  0.8990732914063173  0.4331438790541213   T   T   T
  0.0654649311108173  0.4331445375084471  0.5340707110867839   T   T   T
  0.9345368300688577  0.5668558883651400  0.4659289900083365   T   T   T
 
  0.00000000E+00  0.00000000E+00  0.00000000E+00
  0.00000000E+00  0.00000000E+00  0.00000000E+00
  0.00000000E+00  0.00000000E+00  0.00000000E+00
  0.00000000E+00  0.00000000E+00  0.00000000E+00
  0.00000000E+00  0.00000000E+00  0.00000000E+00
  0.00000000E+00  0.00000000E+00  0.00000000E+00
  0.00000000E+00  0.00000000E+00  0.00000000E+00
  0.00000000E+00  0.00000000E+00  0.00000000E+00
  0.00000000E+00  0.00000000E+00  0.00000000E+00
  0.00000000E+00  0.00000000E+00  0.00000000E+00
  0.00000000E+00  0.00000000E+00  0.00000000E+00
  0.00000000E+00  0.00000000E+00  0.00000000E+00
  0.00000000E+00  0.00000000E+00  0.00000000E+00
  0.00000000E+00  0.00000000E+00  0.00000000E+00
  0.00000000E+00  0.00000000E+00  0.00000000E+00
  0.00000000E+00  0.00000000E+00  0.00000000E+00
  0.00000000E+00  0.00000000E+00  0.00000000E+00
  0.00000000E+00  0.00000000E+00  0.00000000E+00
  0.00000000E+00  0.00000000E+00  0.00000000E+00
  0.00000000E+00  0.00000000E+00  0.00000000E+00
  0.00000000E+00  0.00000000E+00  0.00000000E+00
  0.00000000E+00  0.00000000E+00  0.00000000E+00
  0.00000000E+00  0.00000000E+00  0.00000000E+00
  0.00000000E+00  0.00000000E+00  0.00000000E+00
  0.00000000E+00  0.00000000E+00  0.00000000E+00
  0.00000000E+00  0.00000000E+00  0.00000000E+00
  0.00000000E+00  0.00000000E+00  0.00000000E+00
  0.00000000E+00  0.00000000E+00  0.00000000E+00
  0.00000000E+00  0.00000000E+00  0.00000000E+00
  0.00000000E+00  0.00000000E+00  0.00000000E+00
  0.00000000E+00  0.00000000E+00  0.00000000E+00
  0.00000000E+00  0.00000000E+00  0.00000000E+00
  0.00000000E+00  0.00000000E+00  0.00000000E+00
  0.00000000E+00  0.00000000E+00  0.00000000E+00
  0.00000000E+00  0.00000000E+00  0.00000000E+00
  0.00000000E+00  0.00000000E+00  0.00000000E+00
  0.00000000E+00  0.00000000E+00  0.00000000E+00
  0.00000000E+00  0.00000000E+00  0.00000000E+00
  0.00000000E+00  0.00000000E+00  0.00000000E+00
  0.00000000E+00  0.00000000E+00  0.00000000E+00
  0.00000000E+00  0.00000000E+00  0.00000000E+00
  0.00000000E+00  0.00000000E+00  0.00000000E+00
  0.00000000E+00  0.00000000E+00  0.00000000E+00
  0.00000000E+00  0.00000000E+00  0.00000000E+00
  0.00000000E+00  0.00000000E+00  0.00000000E+00
  0.00000000E+00  0.00000000E+00  0.00000000E+00
  0.00000000E+00  0.00000000E+00  0.00000000E+00
  0.00000000E+00  0.00000000E+00  0.00000000E+00
  0.00000000E+00  0.00000000E+00  0.00000000E+00
  0.00000000E+00  0.00000000E+00  0.00000000E+00
  0.00000000E+00  0.00000000E+00  0.00000000E+00
  0.00000000E+00  0.00000000E+00  0.00000000E+00
  0.00000000E+00  0.00000000E+00  0.00000000E+00
  0.00000000E+00  0.00000000E+00  0.00000000E+00
