# Supplementary material for: Atomistic Model for Water Adsorption in Mg-MOF-74: Quantum Chemical Prediction of Structures and Isotherms
Source: J Am Chem Soc. 2026 Mar 16;148(11):12296–306. doi: 10.1021/jacs.6c01686 (PMC13022884; doi:10.1021/jacs.6c01686)
Supplement: Supplementary file 1 [file ja6c01686_si_001.zip › structures_example-inputs/optimized_structures/CONTCAR_ABCD]

VASP structure VASP flie generated from 
   1.00000000000000     
     6.6935130112532280    0.0000011189254246    0.0000019382400126
    -2.2319484934610907   14.9837802325925207   -0.0000009380396163
    -2.2319484937561058   -7.4921761408601535   12.9761690858432583
   Mg   O    H    C 
     6    42    54    24
Direct
  0.3296998085284493  0.2582059518509829  0.6834426504161847  
  0.6704975859308147  0.7418572830402250  0.3165376487862636  
  0.6463279598428091  0.3165530369988735  0.5746969539945950  
  0.3539976510675857  0.6834436748280787  0.4252833452078535  
  0.0715863266173955  0.4252597444015594  0.7418210054672794  
  0.9287392842929985  0.5747369674253930  0.2581592937351693  
  0.4205206788329617  0.3759138966690899  0.5267988980699917  
  0.5798271141824820  0.6241493382221174  0.4731814011324564  
  0.8937257517185805  0.4732452063957160  0.8490870242736506  
  0.1064716427406831  0.5268180284954914  0.1508932749287915  
  0.0445403379111054  0.1509645563014040  0.6241514967102327  
  0.9556732959602630  0.8490705646022789  0.3759056176941798  
  0.5923975114718983  0.3746021208295491  0.7346889619128780  
  0.4079280994384891  0.6253945909973965  0.2652913372895704  
  0.8576485647266935  0.2653311322717208  0.6399345624034188  
  0.1425650691446746  0.7347039886319613  0.3601225520009937  
  0.2176990639111319  0.3601238780746375  0.6254138896114384  
  0.7824761484430834  0.6398728337523144  0.3745664095910033  
  0.4309567183564350  0.1925902924074635  0.5503005697347922  
  0.5694294961761618  0.8075113515604735  0.4497565446696218  
  0.8806845564257026  0.4497946494702166  0.6423087653011875  
  0.1195512595507214  0.5503069944977219  0.3577483491032252  
  0.2383698267096328  0.3577771368851896  0.8075049095398108  
  0.7618438071617363  0.6422579840184922  0.1925522048645875  
  0.5019560890373548  0.1971042916372161  0.7600245495069856  
  0.4982575448340204  0.8029308292664661  0.2400325648974200  
  0.7419992532404353  0.2399671175944118  0.4370851779672407  
  0.2583263576699517  0.7600295942325402  0.5628951212352007  
  0.3049623815560015  0.5629191984927928  0.8029276860662913  
  0.6954016508715467  0.4371159224108894  0.1971294283381217  
  0.7002036936933440  0.6099904649228649  0.7653543573157708  
  0.2999937007659260  0.3900727699683426  0.2346259418866701  
  0.9349055426027979  0.2346634776356716  0.8446004146107946  
  0.0654200683075966  0.7653332341912804  0.1553798845916468  
  0.0902225039788643  0.1554696990636877  0.3900826293834297  
  0.9101637105537328  0.8446319449042499  0.6099744850209903  
  0.0415527989387224  0.0532144876882555  0.7377304737796724  
  0.9588112334888258  0.9468206332154270  0.2623266406247408  
  0.3037884862237198  0.2623634079222069  0.3155155826275216  
  0.6964473297526970  0.7377382360457307  0.6845415317768844  
  0.9883830668790605  0.6845842453146151  0.9468682503307977  
  0.0118527490973567  0.3155173986533224  0.0531888640736085  
  0.5818367436948177  0.2735725286486795  0.0104159545560978  
  0.4183384686593964  0.7264241831782667  0.9895643446463436  
  0.5713939470558029  0.9895814736353086  0.2630966842886674  
  0.4289316638545839  0.0104152381916438  0.7368836149137741  
  0.3083457773847106  0.7368647200659331  0.7264479601316365  
  0.6919798335256837  0.2631319917610194  0.2735323390708059  
  0.2092661206941899  0.1716988861427135  0.4473994020400052  
  0.7910979117333571  0.8283362347609690  0.5526577123644081  
  0.7619345995166086  0.5526456047888224  0.7243693351493760  
  0.2382790343547591  0.4473895161148600  0.2756877792550301  
  0.0375187266048677  0.2757126329451369  0.8282686694392759  
  0.9626786678544031  0.7243506019460638  0.1717116297631729  
  0.7952581544817054  0.6478033911661512  0.8360348411078988  
  0.2049170578725092  0.3521933206608012  0.1639454580945419  
  0.9592638661618781  0.1639753503509916  0.8117592671158798  
  0.0410617447485094  0.8360213614759602  0.1882210320865615  
  0.1473853044352641  0.1882399733704735  0.3521664832906439  
  0.8527899079189506  0.8117567384564717  0.6478138159118045  
  0.6560278184042608  0.2201862680518741  0.7851473741567800  
  0.3443362140232871  0.7798488528518089  0.2149097402476327  
  0.8708127588796208  0.2148780139991670  0.4350852200360331  
  0.1294008749917473  0.7851571069045149  0.5649718943683720  
  0.4358124684126221  0.5649647422244780  0.7798816420240468  
  0.5644011654587530  0.4350703786792033  0.2201754723803601  
  0.4728954968372377  0.1226157527484030  0.7424851425421140  
  0.5274522961782049  0.8774474821428049  0.2574951566603278  
  0.7303296397227194  0.2575593543030070  0.3800958230812442  
  0.2698677547365373  0.7425038805882012  0.6198844761211975  
  0.3502987466599576  0.6199485072670372  0.8774564083828471  
  0.6499148872114112  0.3800866136366453  0.1226007060215660  
  0.9653377924803762  0.9790563950025326  0.6968225052993178  
  0.0348758413909996  0.0209787259011496  0.3032346091050953  
  0.2684387759513935  0.3032243861662337  0.2821983125287782  
  0.7317586185078701  0.6968388487249741  0.7177819866736701  
  0.9862720604133172  0.7177571331754453  0.0209594589515778  
  0.0140535504970773  0.2822395786514998  0.9790208402508636  
  0.3630225184306995  0.3144267378446970  0.3891395969560528  
  0.6371911154406691  0.6856083830589851  0.6109175174483600  
  0.9741004997716723  0.6108824536439986  0.9253314839150403  
  0.0262635326558759  0.3891526672596833  0.0747256304893732  
  0.0486390896855838  0.0746813999382617  0.6855663163721472  
  0.9516865212248037  0.9253153118886840  0.3144139828302941  
  0.8777821509539867  0.5580761780851117  0.0257315647726413  
  0.1225818814735541  0.4419589428185706  0.9743255496317718  
  0.8520743693471894  0.9743027073139390  0.5323562065570282  
  0.1481392645241790  0.0257324135897504  0.4677009078473921  
  0.3197233336107894  0.4676974596791487  0.4419693423091904  
  0.6804903002605862  0.5323376612245336  0.5580877720952228  
  0.7270084226143483  0.2670027964554685  0.0135108649633984  
  0.2731889718449150  0.7330604384357392  0.9864694342390430  
  0.7136774442695887  0.9865230534280109  0.2535054167950918  
  0.2866865881579591  0.0135120674756713  0.7465516976093213  
  0.4601111904381677  0.7465505176558708  0.7330408543410093  
  0.5401024434332077  0.2534846032478114  0.2670162600634037  
  0.5294570196098703  0.2659744629298386  0.9429630605716558  
  0.4707403748494006  0.7340887719613685  0.0570172386307848  
  0.5864838162188152  0.0570079709318068  0.3229521540171157  
  0.4138417946915794  0.9429887408951448  0.6770281451853259  
  0.2635820766178363  0.6770363267139752  0.7340454226128381  
  0.7367435342925511  0.3229603851129775  0.2659348765896025  
  0.6971908786972356  0.4343542166638088  0.8278627714149983  
  0.3031569143182082  0.5657090182273994  0.1721175277874429  
  0.8692348574111438  0.1721864788249554  0.6064811749920659  
  0.1309787764602240  0.8278486420787267  0.3935759394123399  
  0.2627420530307957  0.3935829608251884  0.5656934695945399  
  0.7374553414284672  0.6064802740660262  0.4342868296079019  
  0.5902412360541244  0.4622440596864087  0.9138938172504160  
  0.4099723978172510  0.5377910612172739  0.0861632971539895  
  0.6763808845442939  0.0861539955866935  0.5483606818740354  
  0.3239447263661004  0.9138427162402584  0.4516196173284062  
  0.1280143779876770  0.4516590781451502  0.5377829170457572  
  0.8723496544398712  0.5483760427585322  0.4622741973586492  
  0.7102669557083150  0.5334362924547034  0.0135417258605610  
  0.2900586552020717  0.4665604193722481  0.9864385733418801  
  0.6967391968094290  0.9864767389241977  0.5198817825228269  
  0.3034966191669884  0.0136249050437396  0.4801753318815789  
  0.1768314163099237  0.4801249049023288  0.4665567903332766  
  0.8234941946004707  0.5198718069246163  0.5334235088691639  
  0.6283258276779186  0.5735344574061662  0.1002874987608817  
  0.3719997832324685  0.4264622544207863  0.8996928004415592  
  0.5280297632096470  0.8997219169383071  0.4732678848760600  
  0.4721454491445673  0.1002747948886449  0.5267124143263809  
  0.0547477096708788  0.5267150355774300  0.4264249117847025  
  0.9454275026833356  0.4732816762495219  0.5735553874177460  
 
  
  
  
  
  
  
  
  
  
  
  
  
  
  
  
  
  
  
  
  
  
  
  
  
  
  
  
  
  
  
  
  
  
  
  
  
  
  
  
  
  
  
  
  
  
  
  
  
  
  
  
  
  
  
  
  
  
  
  
  
  
  
  
  
  
  
  
  
  
  
  
  
  
  
  
  
  
  
  
  
  
  
  
  
  
  
  
  
  
  
  
  
  
  
  
  
  
  
  
  
  
  
  
  
  
  
  
  
  
  
  
  
  
  
  
  
  
  
  
  
  
  
  
  
  
  
