# Supplementary material for: Atomistic Model for Water Adsorption in Mg-MOF-74: Quantum Chemical Prediction of Structures and Isotherms
Source: J Am Chem Soc. 2026 Mar 16;148(11):12296–306. doi: 10.1021/jacs.6c01686 (PMC13022884; doi:10.1021/jacs.6c01686)
Supplement: Supplementary file 1 [file ja6c01686_si_001.zip › structures_example-inputs/optimized_structures/CONTCAR_ABCDE]

VASP structure VASP flie generated from 
   1.00000000000000     
     6.6120778972430738   -0.0015273310142147   -0.0001075077567216
    -2.2081205234007713   14.8797198666481290   -0.0014090637146178
    -2.2032149582343372   -7.4406141990221997   12.8934757960383628
   Mg   O    H    C 
     6    48    66    24
Selective dynamics
Direct
  0.3582890966204441  0.4259565617945941  0.6831246512024296   T   T   T
  0.6420285839147966  0.5740758817321171  0.3168781608508843   T   T   T
  0.6749064289772572  0.3170962180828447  0.7428133689398627   T   T   T
  0.3253290474500584  0.6829505347636949  0.2572047132574838   T   T   T
  0.9325381098385441  0.2574389258154169  0.5744898280578296   T   T   T
  0.0677713071421452  0.7426290770359326  0.4255720151700761   T   T   T
  0.1062558302408913  0.1508735869427071  0.5231474897894764   T   T   T
  0.8940781255518651  0.8491984639333848  0.4769739377395475   T   T   T
  0.5833819968107636  0.4769967564453281  0.6277140908184751   T   T   T
  0.4170044749036058  0.5230606516423703  0.3723320635423880   T   T   T
  0.9552660022129685  0.3725207217934007  0.8492000357466398   T   T   T
  0.0449397185885269  0.6274904661471441  0.1507626860658856   T   T   T
  0.1413789955603904  0.3626665708051137  0.7338452803181243   T   T   T
  0.8590515571843851  0.6373370944421243  0.2661831235695568   T   T   T
  0.4076445539608363  0.2662784763971741  0.6288321666351588   T   T   T
  0.5928965584608652  0.7337871858510322  0.3710512555383905   T   T   T
  0.7793084996127565  0.3715883046436283  0.6379069357605461   T   T   T
  0.2212502211090614  0.6285894253230356  0.3622914747724700   T   T   T
  0.1232894335732449  0.3561031808186411  0.5486239555324165   T   T   T
  0.8770617330862087  0.6438953822429996  0.4513915505725865   T   T   T
  0.5743199391065568  0.4515944417969401  0.8075827350337731   T   T   T
  0.4258637360753584  0.5484461568811975  0.1924500578468774   T   T   T
  0.7668544966155614  0.1926098277626236  0.6441841317154600   T   T   T
  0.2334422275040416  0.8074201432960296  0.3558462626204367   T   T   T
  0.2778381486872429  0.5733732203720449  0.7665130137028433   T   T   T
  0.7222785703120415  0.4266103167845886  0.2334664005504190   T   T   T
  0.5106226558158024  0.2340304562726899  0.8069764126211588   T   T   T
  0.4894375980890329  0.7659636386942490  0.1929880704554452   T   T   T
  0.7050740219543341  0.1935463914597858  0.4272298650940432   T   T   T
  0.2953587560730469  0.8066385945234879  0.5727261539575705   T   T   T
  0.0758290224984071  0.3932840568971572  0.1560016496359203   T   T   T
  0.9244469370334836  0.6067594548710257  0.8440702617158988   T   T   T
  0.9220781869632917  0.8445154835784705  0.2373569709632658   T   T   T
  0.0779392868523485  0.1555125835329370  0.7626618547973827   T   T   T
  0.6816530369882370  0.7624991031059517  0.6062108137355506   T   T   T
  0.3186400185053671  0.2374516782447058  0.3937800867980916   T   T   T
  0.2763551988647715  0.7525151525519085  0.7480514710079817   T   T   T
  0.7237887613473853  0.2475620589954909  0.2520620701958158   T   T   T
  0.5308658615922446  0.2522833828450892  0.0042533895499121   T   T   T
  0.4692064499606156  0.7475797418829706  0.9956656346444385   T   T   T
  0.5294092545189465  0.9958682389852487  0.2475537161260711   T   T   T
  0.4709668856727838  0.0043018584647649  0.7525331227252487   T   T   T
  0.1276812031628339  0.2562185482083914  0.2259988659864936   T   T   T
  0.8727287014294842  0.7438163000274045  0.7740789996139170   T   T   T
  0.8988645678176118  0.7743367969954729  0.0298923178939864   T   T   T
  0.1012650799785637  0.2257145263230771  0.9701692272934391   T   T   T
  0.8662210635459707  0.9697408049930883  0.7443489417537059   T   T   T
  0.1339254568219358  0.0302778901799054  0.2556284056261180   T   T   T
  0.6600284629301781  0.8873974684088028  0.8882522140554712   T   T   T
  0.3401517898283143  0.1125497143408993  0.1116910368349974   T   T   T
  0.7735569830131541  0.1109943385261308  0.9986190636710189   T   T   T
  0.2265601302295660  0.8889415818979687  0.0013833067930872   T   T   T
  0.7781444379916096  0.0009596938575681  0.1120233159882345   T   T   T
  0.2221213964209977  0.9990724824687295  0.8879661579631221   T   T   T
  0.2533345686571815  0.2764209656683461  0.4516631617376853   T   T   T
  0.7469599939210955  0.7235349779285298  0.5483270523004298   T   T   T
  0.8017163935836403  0.5486245248941370  0.8252639680706781   T   T   T
  0.1985434832012898  0.4514193558863115  0.1747885125042259   T   T   T
  0.9743872355883350  0.1747344908933009  0.7236574854905539   T   T   T
  0.0256575089584030  0.8253010544426328  0.2763497629625103   T   T   T
  0.1239627076628598  0.3551830247877055  0.1909168238802730   T   T   T
  0.8763495018996659  0.6448770620108224  0.8091688290480269   T   T   T
  0.9339209652872703  0.8093882495731998  0.1641548321793389   T   T   T
  0.0661171186055582  0.1906623019257105  0.8358639667286715   T   T   T
  0.7672560233734601  0.8356850386049585  0.6447723380111235   T   T   T
  0.2330017487790341  0.1642689254005607  0.3551989212749555   T   T   T
  0.1412912238443639  0.5729017922274275  0.7875524066671461   T   T   T
  0.8588492236279616  0.4270788673024385  0.2124521100040132   T   T   T
  0.3531396802225839  0.2129126788406918  0.7855442163840056   T   T   T
  0.6469162823250166  0.7870943907184746  0.2144325550494984   T   T   T
  0.5687125357030611  0.2147820941840338  0.4273658129904586   T   T   T
  0.4316302533680680  0.7853327897846124  0.5726239905525421   T   T   T
  0.2910536984543595  0.6271147046647032  0.7456791967156122   T   T   T
  0.7090500987469475  0.3728968597329758  0.2543397559126228   T   T   T
  0.5450988732886839  0.2546932101403611  0.8814959644399999   T   T   T
  0.4549613492063506  0.7452714734193754  0.1184618344207525   T   T   T
  0.6656163087779713  0.1190181253863910  0.3734040052996586   T   T   T
  0.3348272556355725  0.8811491783642270  0.6265932269326142   T   T   T
  0.1337200078626102  0.7569196124489449  0.7616103459760227   T   T   T
  0.8664083614423350  0.2431458831319820  0.2385078820795554   T   T   T
  0.3746744525577435  0.2385103299182535  0.9952865669831100   T   T   T
  0.6254002363819940  0.7613936059231128  0.0046595761342608   T   T   T
  0.3822847971856450  0.0049222441640257  0.2428821698860434   T   T   T
  0.6180629177210851  0.9952064927326436  0.7571692461258768   T   T   T
  0.2705387459443157  0.7553597074729478  0.6838431576286123   T   T   T
  0.7295970612421218  0.2446899088590912  0.3162604324093874   T   T   T
  0.5891558374194741  0.3163935955294587  0.0714297449040020   T   T   T
  0.4109560408970306  0.6834748811364557  0.9284816291425313   T   T   T
  0.5203580793475270  0.9288192553587472  0.2447974949468492   T   T   T
  0.4800387142028284  0.0713535959504371  0.7552900482227416   T   T   T
  0.2099751832667686  0.2683281400435238  0.2931295795427791   T   T   T
  0.7904204227076999  0.7316417109521018  0.7069222731597395   T   T   T
  0.9149881151588894  0.7073780924113798  0.9749467263231982   T   T   T
  0.0852200928160476  0.2926682889548559  0.0251632656157686   T   T   T
  0.9372052059232088  0.0248595700962740  0.7324639322574346   T   T   T
  0.0629411824766921  0.9751778078530383  0.2675347837646195   T   T   T
  0.0260110835842707  0.0258429411185854  0.1992139946353203   T   T   T
  0.9741191459243851  0.9741814191714160  0.8007685807837553   T   T   T
  0.8204529981223426  0.8001252973719560  0.8257561259538091   T   T   T
  0.1798272251779818  0.1998868243547638  0.1742803252119417   T   T   T
  0.9976580489132295  0.1736045315746307  0.9744304268169501   T   T   T
  0.0025083395249117  0.8264323412766059  0.0256245324948032   T   T   T
  0.3159742687170874  0.4366495939357500  0.4579425633040303   T   T   T
  0.6843870595043016  0.5633483126914499  0.5420596638715705   T   T   T
  0.8580507647290192  0.5418666754025070  0.9785861785468192   T   T   T
  0.1421310236740032  0.4581966621959708  0.0214437193022015   T   T   T
  0.8794745693974897  0.0214494866427698  0.5635427957642806   T   T   T
  0.1208320879071959  0.9785714181886128  0.4365176609019298   T   T   T
  0.5161430760240325  0.8429280741545524  0.8474296944873803   T   T   T
  0.4840196589553964  0.1570190714385445  0.1525267423798061   T   T   T
  0.6715391615046310  0.1523416578330623  0.9952836677078150   T   T   T
  0.3285579640360801  0.8475816892180352  0.0047028874254955   T   T   T
  0.6793545938016351  0.0045474607472211  0.1567279339937067   T   T   T
  0.3209059292400072  0.9955395433921963  0.8432673709247266   T   T   T
  0.6737540079611641  0.9020827199394277  0.9602316155347916   T   T   T
  0.3264625391315837  0.0978442915078662  0.0397059349200837   T   T   T
  0.7135730626380773  0.0390344637804554  0.9414272653016412   T   T   T
  0.2866022280956101  0.9609116732735138  0.0585434739723692   T   T   T
  0.7754362967222552  0.0579906968616303  0.0969890800391590   T   T   T
  0.2248232336562652  0.9419881479723567  0.9029117783190742   T   T   T
  0.2631445142136637  0.5648173586359156  0.3921192541654691   T   T   T
  0.7372736679047956  0.4352579353138457  0.6079628216768055   T   T   T
  0.8711451619865417  0.6076095476164539  0.1726276400842748   T   T   T
  0.1291082214798043  0.3924160230098077  0.8273801747480443   T   T   T
  0.6985406956702832  0.8273493486016001  0.4350802792584272   T   T   T
  0.3018426277350921  0.1727069076203028  0.5649324798588310   T   T   T
  0.1252465159914962  0.5366552564305389  0.4497373672848322   T   T   T
  0.8751141660017376  0.4633491857314398  0.5502703311886047   T   T   T
  0.6756245998606160  0.5500965145813862  0.0868417541223058   T   T   T
  0.3245578354039978  0.4499764600865606  0.9131944839815214   T   T   T
  0.5887786317523233  0.9131501880656362  0.4633307398053230   T   T   T
  0.4115548538625223  0.0868795438592156  0.5366865189282818   T   T   T
  0.1751515076123699  0.4634868315619242  0.4757219182612790   T   T   T
  0.8252087131342399  0.5365107010856179  0.5242776815062817   T   T   T
  0.6994417000025428  0.5241533050319581  0.9877144710625305   T   T   T
  0.3007379982821256  0.4759266218185771  0.0123180802166930   T   T   T
  0.7118105452922128  0.0123299683418977  0.5366010102336065   T   T   T
  0.2885015105047197  0.9876919399045229  0.4634482312972421   T   T   T
  0.0559865961340366  0.4251710999004083  0.5252142129071703   T   T   T
  0.9443767774880298  0.5748321472064750  0.4747945057895295   T   T   T
  0.5305881795966501  0.4748779100879847  0.9000322133014456   T   T   T
  0.4695940254731368  0.5251933421475717  0.1000056123453456   T   T   T
  0.6307117014357311  0.1000706621915056  0.5749259984479868   T   T   T
  0.3696111604844128  0.8999534593247602  0.4250947552832520   T   T   T
 
  0.00000000E+00  0.00000000E+00  0.00000000E+00
  0.00000000E+00  0.00000000E+00  0.00000000E+00
  0.00000000E+00  0.00000000E+00  0.00000000E+00
  0.00000000E+00  0.00000000E+00  0.00000000E+00
  0.00000000E+00  0.00000000E+00  0.00000000E+00
  0.00000000E+00  0.00000000E+00  0.00000000E+00
  0.00000000E+00  0.00000000E+00  0.00000000E+00
  0.00000000E+00  0.00000000E+00  0.00000000E+00
  0.00000000E+00  0.00000000E+00  0.00000000E+00
  0.00000000E+00  0.00000000E+00  0.00000000E+00
  0.00000000E+00  0.00000000E+00  0.00000000E+00
  0.00000000E+00  0.00000000E+00  0.00000000E+00
  0.00000000E+00  0.00000000E+00  0.00000000E+00
  0.00000000E+00  0.00000000E+00  0.00000000E+00
  0.00000000E+00  0.00000000E+00  0.00000000E+00
  0.00000000E+00  0.00000000E+00  0.00000000E+00
  0.00000000E+00  0.00000000E+00  0.00000000E+00
  0.00000000E+00  0.00000000E+00  0.00000000E+00
  0.00000000E+00  0.00000000E+00  0.00000000E+00
  0.00000000E+00  0.00000000E+00  0.00000000E+00
  0.00000000E+00  0.00000000E+00  0.00000000E+00
  0.00000000E+00  0.00000000E+00  0.00000000E+00
  0.00000000E+00  0.00000000E+00  0.00000000E+00
  0.00000000E+00  0.00000000E+00  0.00000000E+00
  0.00000000E+00  0.00000000E+00  0.00000000E+00
  0.00000000E+00  0.00000000E+00  0.00000000E+00
  0.00000000E+00  0.00000000E+00  0.00000000E+00
  0.00000000E+00  0.00000000E+00  0.00000000E+00
  0.00000000E+00  0.00000000E+00  0.00000000E+00
  0.00000000E+00  0.00000000E+00  0.00000000E+00
  0.00000000E+00  0.00000000E+00  0.00000000E+00
  0.00000000E+00  0.00000000E+00  0.00000000E+00
  0.00000000E+00  0.00000000E+00  0.00000000E+00
  0.00000000E+00  0.00000000E+00  0.00000000E+00
  0.00000000E+00  0.00000000E+00  0.00000000E+00
  0.00000000E+00  0.00000000E+00  0.00000000E+00
  0.00000000E+00  0.00000000E+00  0.00000000E+00
  0.00000000E+00  0.00000000E+00  0.00000000E+00
  0.00000000E+00  0.00000000E+00  0.00000000E+00
  0.00000000E+00  0.00000000E+00  0.00000000E+00
  0.00000000E+00  0.00000000E+00  0.00000000E+00
  0.00000000E+00  0.00000000E+00  0.00000000E+00
  0.00000000E+00  0.00000000E+00  0.00000000E+00
  0.00000000E+00  0.00000000E+00  0.00000000E+00
  0.00000000E+00  0.00000000E+00  0.00000000E+00
  0.00000000E+00  0.00000000E+00  0.00000000E+00
  0.00000000E+00  0.00000000E+00  0.00000000E+00
  0.00000000E+00  0.00000000E+00  0.00000000E+00
  0.00000000E+00  0.00000000E+00  0.00000000E+00
  0.00000000E+00  0.00000000E+00  0.00000000E+00
  0.00000000E+00  0.00000000E+00  0.00000000E+00
  0.00000000E+00  0.00000000E+00  0.00000000E+00
  0.00000000E+00  0.00000000E+00  0.00000000E+00
  0.00000000E+00  0.00000000E+00  0.00000000E+00
  0.00000000E+00  0.00000000E+00  0.00000000E+00
  0.00000000E+00  0.00000000E+00  0.00000000E+00
  0.00000000E+00  0.00000000E+00  0.00000000E+00
  0.00000000E+00  0.00000000E+00  0.00000000E+00
  0.00000000E+00  0.00000000E+00  0.00000000E+00
  0.00000000E+00  0.00000000E+00  0.00000000E+00
  0.00000000E+00  0.00000000E+00  0.00000000E+00
  0.00000000E+00  0.00000000E+00  0.00000000E+00
  0.00000000E+00  0.00000000E+00  0.00000000E+00
  0.00000000E+00  0.00000000E+00  0.00000000E+00
  0.00000000E+00  0.00000000E+00  0.00000000E+00
  0.00000000E+00  0.00000000E+00  0.00000000E+00
  0.00000000E+00  0.00000000E+00  0.00000000E+00
  0.00000000E+00  0.00000000E+00  0.00000000E+00
  0.00000000E+00  0.00000000E+00  0.00000000E+00
  0.00000000E+00  0.00000000E+00  0.00000000E+00
  0.00000000E+00  0.00000000E+00  0.00000000E+00
  0.00000000E+00  0.00000000E+00  0.00000000E+00
  0.00000000E+00  0.00000000E+00  0.00000000E+00
  0.00000000E+00  0.00000000E+00  0.00000000E+00
  0.00000000E+00  0.00000000E+00  0.00000000E+00
  0.00000000E+00  0.00000000E+00  0.00000000E+00
  0.00000000E+00  0.00000000E+00  0.00000000E+00
  0.00000000E+00  0.00000000E+00  0.00000000E+00
  0.00000000E+00  0.00000000E+00  0.00000000E+00
  0.00000000E+00  0.00000000E+00  0.00000000E+00
  0.00000000E+00  0.00000000E+00  0.00000000E+00
  0.00000000E+00  0.00000000E+00  0.00000000E+00
  0.00000000E+00  0.00000000E+00  0.00000000E+00
  0.00000000E+00  0.00000000E+00  0.00000000E+00
  0.00000000E+00  0.00000000E+00  0.00000000E+00
  0.00000000E+00  0.00000000E+00  0.00000000E+00
  0.00000000E+00  0.00000000E+00  0.00000000E+00
  0.00000000E+00  0.00000000E+00  0.00000000E+00
  0.00000000E+00  0.00000000E+00  0.00000000E+00
  0.00000000E+00  0.00000000E+00  0.00000000E+00
  0.00000000E+00  0.00000000E+00  0.00000000E+00
  0.00000000E+00  0.00000000E+00  0.00000000E+00
  0.00000000E+00  0.00000000E+00  0.00000000E+00
  0.00000000E+00  0.00000000E+00  0.00000000E+00
  0.00000000E+00  0.00000000E+00  0.00000000E+00
  0.00000000E+00  0.00000000E+00  0.00000000E+00
  0.00000000E+00  0.00000000E+00  0.00000000E+00
  0.00000000E+00  0.00000000E+00  0.00000000E+00
  0.00000000E+00  0.00000000E+00  0.00000000E+00
  0.00000000E+00  0.00000000E+00  0.00000000E+00
  0.00000000E+00  0.00000000E+00  0.00000000E+00
  0.00000000E+00  0.00000000E+00  0.00000000E+00
  0.00000000E+00  0.00000000E+00  0.00000000E+00
  0.00000000E+00  0.00000000E+00  0.00000000E+00
  0.00000000E+00  0.00000000E+00  0.00000000E+00
  0.00000000E+00  0.00000000E+00  0.00000000E+00
  0.00000000E+00  0.00000000E+00  0.00000000E+00
  0.00000000E+00  0.00000000E+00  0.00000000E+00
  0.00000000E+00  0.00000000E+00  0.00000000E+00
  0.00000000E+00  0.00000000E+00  0.00000000E+00
  0.00000000E+00  0.00000000E+00  0.00000000E+00
  0.00000000E+00  0.00000000E+00  0.00000000E+00
  0.00000000E+00  0.00000000E+00  0.00000000E+00
  0.00000000E+00  0.00000000E+00  0.00000000E+00
  0.00000000E+00  0.00000000E+00  0.00000000E+00
  0.00000000E+00  0.00000000E+00  0.00000000E+00
  0.00000000E+00  0.00000000E+00  0.00000000E+00
  0.00000000E+00  0.00000000E+00  0.00000000E+00
  0.00000000E+00  0.00000000E+00  0.00000000E+00
  0.00000000E+00  0.00000000E+00  0.00000000E+00
  0.00000000E+00  0.00000000E+00  0.00000000E+00
  0.00000000E+00  0.00000000E+00  0.00000000E+00
  0.00000000E+00  0.00000000E+00  0.00000000E+00
  0.00000000E+00  0.00000000E+00  0.00000000E+00
  0.00000000E+00  0.00000000E+00  0.00000000E+00
  0.00000000E+00  0.00000000E+00  0.00000000E+00
  0.00000000E+00  0.00000000E+00  0.00000000E+00
  0.00000000E+00  0.00000000E+00  0.00000000E+00
  0.00000000E+00  0.00000000E+00  0.00000000E+00
  0.00000000E+00  0.00000000E+00  0.00000000E+00
  0.00000000E+00  0.00000000E+00  0.00000000E+00
  0.00000000E+00  0.00000000E+00  0.00000000E+00
  0.00000000E+00  0.00000000E+00  0.00000000E+00
  0.00000000E+00  0.00000000E+00  0.00000000E+00
  0.00000000E+00  0.00000000E+00  0.00000000E+00
  0.00000000E+00  0.00000000E+00  0.00000000E+00
  0.00000000E+00  0.00000000E+00  0.00000000E+00
  0.00000000E+00  0.00000000E+00  0.00000000E+00
  0.00000000E+00  0.00000000E+00  0.00000000E+00
  0.00000000E+00  0.00000000E+00  0.00000000E+00
  0.00000000E+00  0.00000000E+00  0.00000000E+00
  0.00000000E+00  0.00000000E+00  0.00000000E+00
  0.00000000E+00  0.00000000E+00  0.00000000E+00
  0.00000000E+00  0.00000000E+00  0.00000000E+00
