# Supplementary material for: Atomistic Model for Water Adsorption in Mg-MOF-74: Quantum Chemical Prediction of Structures and Isotherms
Source: J Am Chem Soc. 2026 Mar 16;148(11):12296–306. doi: 10.1021/jacs.6c01686 (PMC13022884; doi:10.1021/jacs.6c01686)
Supplement: Supplementary file 1 [file ja6c01686_si_001.zip › structures_example-inputs/optimized_structures/CONTCAR_A]

VASP structure VASP flie generated from 
   1.00000000000000     
     7.0148857814064893    0.0000007637584786    0.0000013231888657
    -2.3390036614838055   14.9887818015072458   -0.0000036989226621
    -2.3390036620603021   -7.4944732512154717   12.9806183996193969
   C    Mg   O    H 
    24     6    24    18
Selective dynamics
Direct
  0.3248390789214142  0.1748909188640013  0.5676448873735467   T   T   T
  0.6753741727770617  0.8251252946791396  0.4323714762395880   T   T   T
  0.7572326189250731  0.4323786088898487  0.6072424642102519   T   T   T
  0.2429806307774740  0.5676375587326703  0.3927738994028829   T   T   T
  0.1500084232950698  0.3927581622616430  0.8251454425621034   T   T   T
  0.8502047967905781  0.6072580063704578  0.1748709510215534   T   T   T
  0.4216439586462144  0.0874307859729484  0.5372154178244486   T   T   T
  0.5785692922057422  0.9125854276103667  0.4628009165866445   T   T   T
  0.8844823959602266  0.4628085258455314  0.5502355843600384   T   T   T
  0.1157308327486462  0.5372076135440267  0.4497807800215767   T   T   T
  0.3342928462507544  0.4497883897526549  0.9125817422675766   T   T   T
  0.6659204648329293  0.5502278086142169  0.0874346282618319   T   T   T
  0.2974113397142162  0.9880496205903384  0.4700759129478058   T   T   T
  0.7028018806348442  0.0119665380991947  0.5299404514338022   T   T   T
  0.8272943588948536  0.5299367103436410  0.5179571662860241   T   T   T
  0.1729188616880535  0.4700794576003275  0.4820591673565886   T   T   T
  0.3092779126812815  0.4820345232174219  0.0119832488663008   T   T   T
  0.6909353090850701  0.5179816750464639  0.9880331201261612   T   T   T
  0.3673082142349031  0.8987376106616267  0.4301851430585231   T   T   T
  0.6329050371670277  0.1012786241780361  0.5698312205546117   T   T   T
  0.9370935718399522  0.5698227145692698  0.4685512771463891   T   T   T
  0.0631197237409324  0.4301934833857217  0.5314650872352189   T   T   T
  0.4685082613225120  0.5314606024665025  0.1012799086388654   T   T   T
  0.5317050486454775  0.4685555949334770  0.8987364772600444   T   T   T
  0.0310880759180208  0.7368360406523280  0.4128851489466712   T   T   T
  0.9691251542703583  0.2631800987372230  0.5871312154349440   T   T   T
  0.6181839675823397  0.5871411659769947  0.3239468318965706   T   T   T
  0.3820293146829670  0.4128750319780039  0.6760695324850374   T   T   T
  0.2942364685223495  0.6760437116192790  0.2631843757323438   T   T   T
  0.7059768422072068  0.3239725458479370  0.7368319878807910   T   T   T
  0.1369244830954912  0.1565051744321480  0.5352488276604532   T   T   T
  0.8632887535269518  0.8435110241883592  0.4647675367211548   T   T   T
  0.6017117248856607  0.4647421196950319  0.6212444498556806   T   T   T
  0.3985015568009160  0.5352740495799608  0.3787718837869321   T   T   T
  0.9805001656446422  0.3787803450859357  0.8435393906830839   T   T   T
  0.0197130644351446  0.6212358542402612  0.1564769444964824   T   T   T
  0.4360115454407847  0.2673510268168613  0.6249964350985593   T   T   T
  0.5642017048680259  0.7326651418554206  0.3750199292830487   T   T   T
  0.8110422214313360  0.3750299920338520  0.6423663898632057   T   T   T
  0.1891710438042367  0.6249862354851317  0.3576499737499290   T   T   T
  0.1686880565598372  0.3576466667733129  0.7326698599814350   T   T   T
  0.8315251950608271  0.6423694725936215  0.2673464444591360   T   T   T
  0.2351969576062274  0.8073334173032691  0.3665230718640586   T   T   T
  0.7650163228275488  0.1926827955341821  0.6334933209511178   T   T   T
  0.8686879703677164  0.6335191302275049  0.4408451802737758   T   T   T
  0.1315252956094284  0.3664970373950140  0.5591711833393589   T   T   T
  0.4278067247509583  0.5591683633444617  0.1926481248725977   T   T   T
  0.5724065259114397  0.4408478648400376  0.8073682387405370   T   T   T
  0.2168031539086570  0.8289730341309323  0.5708683525286204   T   T   T
  0.7834101263119848  0.1710431654765401  0.4291479818824655   T   T   T
  0.6458852735628895  0.4291697077588381  0.2581301775235048   T   T   T
  0.3543280081959068  0.5708465194160723  0.7418861561191079   T   T   T
  0.3877807722704887  0.7418782134907929  0.1710177737888827   T   T   T
  0.6124324485207637  0.2581379997710727  0.8289985905927253   T   T   T
  0.1326613067519347  0.8726138716446243  0.6051319045310990   T   T   T
  0.8675519156050058  0.1274023415544434  0.3948844291115137   T   T   T
  0.5274483553623384  0.3948750850641431  0.2674824033270369   T   T   T
  0.4727648643792506  0.6051411125066082  0.7325339602860979   T   T   T
  0.2599965494508325  0.7325319826285082  0.1274020391302813   T   T   T
  0.7402167014146883  0.2674841863024184  0.8726142645418165   T   T   T
  0.3316006250613057  0.8764497504597060  0.5731478701890396   T   T   T
  0.6686126255551841  0.1235664321256138  0.4268684634535660   T   T   T
  0.7584003881403873  0.4268962396573386  0.3033316372761945   T   T   T
  0.2418128478757993  0.5731199579134127  0.6966847263369402   T   T   T
  0.4550973608784901  0.6966749382838771  0.1235368152966245   T   T   T
  0.5451159187153465  0.3033412589227140  0.8764795329470161   T   T   T
  0.1372854677656079  0.9789561818519701  0.4469707921857591   T   T   T
  0.8629277601414103  0.0210599681230548  0.5530455414568536   T   T   T
  0.6902772531729511  0.5530142088475642  0.5319893844513004   T   T   T
  0.3099360280885861  0.4470020190154926  0.4680270091323564   T   T   T
  0.1582519556729096  0.4680505311456074  0.0210561988217250   T   T   T
  0.8419613398957964  0.5319656662041226  0.9789601217568134   T   T   T
 
  0.00000000E+00  0.00000000E+00  0.00000000E+00
  0.00000000E+00  0.00000000E+00  0.00000000E+00
  0.00000000E+00  0.00000000E+00  0.00000000E+00
  0.00000000E+00  0.00000000E+00  0.00000000E+00
  0.00000000E+00  0.00000000E+00  0.00000000E+00
  0.00000000E+00  0.00000000E+00  0.00000000E+00
  0.00000000E+00  0.00000000E+00  0.00000000E+00
  0.00000000E+00  0.00000000E+00  0.00000000E+00
  0.00000000E+00  0.00000000E+00  0.00000000E+00
  0.00000000E+00  0.00000000E+00  0.00000000E+00
  0.00000000E+00  0.00000000E+00  0.00000000E+00
  0.00000000E+00  0.00000000E+00  0.00000000E+00
  0.00000000E+00  0.00000000E+00  0.00000000E+00
  0.00000000E+00  0.00000000E+00  0.00000000E+00
  0.00000000E+00  0.00000000E+00  0.00000000E+00
  0.00000000E+00  0.00000000E+00  0.00000000E+00
  0.00000000E+00  0.00000000E+00  0.00000000E+00
  0.00000000E+00  0.00000000E+00  0.00000000E+00
  0.00000000E+00  0.00000000E+00  0.00000000E+00
  0.00000000E+00  0.00000000E+00  0.00000000E+00
  0.00000000E+00  0.00000000E+00  0.00000000E+00
  0.00000000E+00  0.00000000E+00  0.00000000E+00
  0.00000000E+00  0.00000000E+00  0.00000000E+00
  0.00000000E+00  0.00000000E+00  0.00000000E+00
  0.00000000E+00  0.00000000E+00  0.00000000E+00
  0.00000000E+00  0.00000000E+00  0.00000000E+00
  0.00000000E+00  0.00000000E+00  0.00000000E+00
  0.00000000E+00  0.00000000E+00  0.00000000E+00
  0.00000000E+00  0.00000000E+00  0.00000000E+00
  0.00000000E+00  0.00000000E+00  0.00000000E+00
  0.00000000E+00  0.00000000E+00  0.00000000E+00
  0.00000000E+00  0.00000000E+00  0.00000000E+00
  0.00000000E+00  0.00000000E+00  0.00000000E+00
  0.00000000E+00  0.00000000E+00  0.00000000E+00
  0.00000000E+00  0.00000000E+00  0.00000000E+00
  0.00000000E+00  0.00000000E+00  0.00000000E+00
  0.00000000E+00  0.00000000E+00  0.00000000E+00
  0.00000000E+00  0.00000000E+00  0.00000000E+00
  0.00000000E+00  0.00000000E+00  0.00000000E+00
  0.00000000E+00  0.00000000E+00  0.00000000E+00
  0.00000000E+00  0.00000000E+00  0.00000000E+00
  0.00000000E+00  0.00000000E+00  0.00000000E+00
  0.00000000E+00  0.00000000E+00  0.00000000E+00
  0.00000000E+00  0.00000000E+00  0.00000000E+00
  0.00000000E+00  0.00000000E+00  0.00000000E+00
  0.00000000E+00  0.00000000E+00  0.00000000E+00
  0.00000000E+00  0.00000000E+00  0.00000000E+00
  0.00000000E+00  0.00000000E+00  0.00000000E+00
  0.00000000E+00  0.00000000E+00  0.00000000E+00
  0.00000000E+00  0.00000000E+00  0.00000000E+00
  0.00000000E+00  0.00000000E+00  0.00000000E+00
  0.00000000E+00  0.00000000E+00  0.00000000E+00
  0.00000000E+00  0.00000000E+00  0.00000000E+00
  0.00000000E+00  0.00000000E+00  0.00000000E+00
  0.00000000E+00  0.00000000E+00  0.00000000E+00
  0.00000000E+00  0.00000000E+00  0.00000000E+00
  0.00000000E+00  0.00000000E+00  0.00000000E+00
  0.00000000E+00  0.00000000E+00  0.00000000E+00
  0.00000000E+00  0.00000000E+00  0.00000000E+00
  0.00000000E+00  0.00000000E+00  0.00000000E+00
  0.00000000E+00  0.00000000E+00  0.00000000E+00
  0.00000000E+00  0.00000000E+00  0.00000000E+00
  0.00000000E+00  0.00000000E+00  0.00000000E+00
  0.00000000E+00  0.00000000E+00  0.00000000E+00
  0.00000000E+00  0.00000000E+00  0.00000000E+00
  0.00000000E+00  0.00000000E+00  0.00000000E+00
  0.00000000E+00  0.00000000E+00  0.00000000E+00
  0.00000000E+00  0.00000000E+00  0.00000000E+00
  0.00000000E+00  0.00000000E+00  0.00000000E+00
  0.00000000E+00  0.00000000E+00  0.00000000E+00
  0.00000000E+00  0.00000000E+00  0.00000000E+00
  0.00000000E+00  0.00000000E+00  0.00000000E+00
