# Supplementary material for: Atomistic Model for Water Adsorption in Mg-MOF-74: Quantum Chemical Prediction of Structures and Isotherms
Source: J Am Chem Soc. 2026 Mar 16;148(11):12296–306. doi: 10.1021/jacs.6c01686 (PMC13022884; doi:10.1021/jacs.6c01686)
Supplement: Supplementary file 1 [file ja6c01686_si_001.zip › structures_example-inputs/example_inputs/coupled_cluster/monalisa.inp]

toplevel{
      interface = $embed
}

structure  POSCAR

run {
  single
}


define embed " embed{
input_format = merged
linker {
 }

cluster_atoms = $cluster
   hi_cluster{
        interface $extrapol
   }
 lo_cluster{
        export keywords = $keywords_lo
        interface $bsse_pbe
   }
   lo_host{
       export read_energy = OUTCAR 
       interface $vasp
   }
}
"

define extrapol "extrapol{
      type scf-corr  
      CardinalNum_X  $X
      CardinalNum_Y  $Y
      interface = $bsse
      scf-X{
	export keywords = $keywords_ccsdt_X
        interface = $bsse
        export read_model = hf
      }
      scf-Y{
	export keywords = $keywords_ccsdt_Y
        interface = $bsse
        export read_model = hf
      }
      corr-X{
	export keywords = $keywords_ccsdt_X
        interface = $bsse
	export read_energy = ./energy.out
	export read_model = ccsd(t)       
      }
      corr-Y{
	export keywords = $keywords_ccsdt_Y
        interface = $bsse
	export read_energy = ./energy.out 
	export read_model = ccsd(t)       
      }
}"


define bsse "bsse_general{
        complementary = true 
        domains = $monomers
	interface $orca
	supermol{
		interface $orca
		export charge = $charge_sm
	}
	monomer1{
		interface $orca
		export charge = $charge_m1
	}
	monomer2{
		export charge = $charge_m2
		interface $orca
	}
	ghost1{
		export charge = $charge_m1
		interface $orca
	}
	ghost2{
		export charge = $charge_m2
		interface $orca
	}
}"

define bsse_pbe "bsse_general{
        complementary = true
        domains = $monomers
        interface $orca
        export keywords = $keywords_lo
        supermol{
                interface $orca
                export charge = $charge_sm
        }
        monomer1{
                interface $orca
                export charge = $charge_m1
        }
        monomer2{
                export charge = $charge_m2
                interface $orca
        }
        ghost1{
                export charge = $charge_m1
                interface $orca
        }
        ghost2{
                export charge = $charge_m2
                interface $orca
        }
}"

define orca "orca{
	precommand = module load ORCA.421
	program = /apps/ORCA/4.2.1/orca
	postcommand = module unload ORCA.421
	nprocs = 8
        maxcore = 25000 
        energyonly = true 
}
"

define vasp "vasp{
  precommand = module load VASP/5.3.5
  program = mpirun /apps/VASP/5.3.5/vasp_gamma
  postcommand = module unload VASP/5.3.5
}"


define charge_m1 "0"
define charge_m2 "0"
define charge_sm "0"

define X "3"
define Y "4"

define monomers "1,5,6"
define cluster "1,2,3,4,5,6"
define keywords_lo "pbe D3 def2-TZVP def2/J"

define keywords_ccsdt_X "DLPNO-CCSD(T) aug-cc-pVTZ aug-cc-pVTZ/C TightPNO TightSCF" 
define keywords_ccsdt_Y "DLPNO-CCSD(T) aug-cc-pVQZ aug-cc-pVQZ/C TightPNO TightSCF" 
