# Supplementary material for: Atomistic Model for Water Adsorption in Mg-MOF-74: Quantum Chemical Prediction of Structures and Isotherms
Source: J Am Chem Soc. 2026 Mar 16;148(11):12296–306. doi: 10.1021/jacs.6c01686 (PMC13022884; doi:10.1021/jacs.6c01686)
Supplement: Supplementary file 1 [file ja6c01686_si_001.zip › structures_example-inputs/example_inputs/DFT/hessian/INCAR]

   GGA = PE       
   ENCUT = 500.    
   PREC = Accurate 
   EDIFF = 1E-8    
   NELMIN = 6      
   LREAL = A     
   NSW    = 1     
   IBRION =      5  
   NFREE  =      2  
   POTIM  =    0.02 
   ISYM = 0        
   SIGMA  =    0.2 
   ISMEAR =    0   
   IVDW = 11         
   LVDW_EWALD = .TRUE
   LCHARG  = .FALSE
   LWAVE  = .FALSE.
   LVTOT = .F.
   LELF  = .F.
   NPAR = 4        
   ALGO = Fast     
