# Supplementary material for: Atomistic Model for Water Adsorption in Mg-MOF-74: Quantum Chemical Prediction of Structures and Isotherms
Source: J Am Chem Soc. 2026 Mar 16;148(11):12296–306. doi: 10.1021/jacs.6c01686 (PMC13022884; doi:10.1021/jacs.6c01686)
Supplement: Supplementary file 1 [file ja6c01686_si_001.zip › structures_example-inputs/example_inputs/DFT/thermo_chemistry/monalisa.inp]

toplevel{
	interface = vasp{
                program = mpirun  /apps/VASP/5.3.5/vasp_gamma
                read_hessian = ../OUTCAR
                read_energy = ../OUTCAR
	}	
}
structure      POSCAR

run{
thermo
}


thermo{

   temp_init  = 298
   temp_final = 298
   temp_step = 1
   press_init  = 0.1
   press_final = 0.1
   symmetry = c1
   linear = false
   phase = solid

}
