# Supplementary material for: Atomistic Model for Water Adsorption in Mg-MOF-74: Quantum Chemical Prediction of Structures and Isotherms
Source: J Am Chem Soc. 2026 Mar 16;148(11):12296–306. doi: 10.1021/jacs.6c01686 (PMC13022884; doi:10.1021/jacs.6c01686)
Supplement: Supplementary file 1 [file ja6c01686_si_001.zip › structures_example-inputs/example_inputs/DFT/optimization_atoms/PBE-D3/INCAR]

   GGA = PE        
   ENCUT = 500.   
   PREC = Accu    
   EDIFF=1e-8     
   NELMIN = 6    
   LREAL = A     
   NSW    = 500  
   IBRION = 2    
   ISIF = 2     
   ISYM = 1      
   NWRITE=3   
   SYMPREC = 0.001
   EDIFFG = -0.001 
   SIGMA  =    0.2 
   ISMEAR =    0   
   IVDW = 11       
   LCHARG  = .FALSE.
   LWAVE  = .FALSE.
   LVTOT = .F.
   LELF  = .F.
   NPAR = 4        
   ALGO = Fast     
