# Supplementary material for: Atomistic Model for Water Adsorption in Mg-MOF-74: Quantum Chemical Prediction of Structures and Isotherms
Source: J Am Chem Soc. 2026 Mar 16;148(11):12296–306. doi: 10.1021/jacs.6c01686 (PMC13022884; doi:10.1021/jacs.6c01686)
Supplement: Supplementary file 1 [file ja6c01686_si_001.zip › structures_example-inputs/example_inputs/DFT/optimization_atoms/PBE-D3/POSCAR]

VASP structure VASP flie generated from 
   1.00000000000000     
     6.5947926846598115   -0.0000028998179262   -0.0000050213174450
    -2.1989379023095372   15.1682470827769897   -0.0000164695437002
    -2.1989379049723645   -7.5841942502803654   13.1360466181651514
   Mg   O    H    C 
     6    30    30    24
Selective dynamics
Direct
  0.9498044169854651  0.5766475970705685  0.2622567271065748   T   T   T
  0.0504088403403529  0.4233685960675828  0.7377596249794394   T   T   T
  0.3732019219659790  0.6856317394859275  0.4233859889642133   T   T   T
  0.6270113353598461  0.3143844536522309  0.5766303631218008   T   T   T
  0.6875619379695976  0.7377415810368575  0.3143736396916594   T   T   T
  0.3126513193562204  0.2622746121012938  0.6856427123943547   T   T   T
  0.8814564837804113  0.4788654903683636  0.8446395563441911   T   T   T
  0.1187567735454067  0.5211507027697948  0.1553767957418231   T   T   T
  0.4025466709010033  0.3657528414163025  0.5211519275836380   T   T   T
  0.5976665864248147  0.6342633517218488  0.4788644245023832   T   T   T
  0.0367845437230656  0.1554093418664309  0.6342412283977765   T   T   T
  0.9634287136027524  0.8446068512717204  0.3657751236882447   T   T   T
  0.5802815097191498  0.3731020664424918  0.7344946321480137   T   T   T
  0.4199317476066682  0.6269141266956666  0.2655217199380004   T   T   T
  0.2071790400852720  0.3614065857931124  0.6269258594657927   T   T   T
  0.7930342172405460  0.6386096073450389  0.3730904926202143   T   T   T
  0.8457728447289696  0.2655190071148255  0.6386122064110964   T   T   T
  0.1544404125968484  0.7344971860233329  0.3614041456749177   T   T   T
  0.7758291292231050  0.6369884822141145  0.1891368476438018   T   T   T
  0.2243841281027130  0.3630277109240438  0.8108795044422124   T   T   T
  0.1388678448164811  0.5521854516950455  0.3630212292886057   T   T   T
  0.8613454125093369  0.4478307414431129  0.6369951227974155   T   T   T
  0.5867326641736668  0.8108469960253188  0.4478582911710944   T   T   T
  0.4134805931521512  0.1891691971128395  0.5521580609149197   T   T   T
  0.7243149901325836  0.4360736836917880  0.1922835332921906   T   T   T
  0.2758982671932344  0.5639425094463704  0.8077328187938164   T   T   T
  0.2883287726724859  0.7562451143166058  0.5639412678491098   T   T   T
  0.7118844846533321  0.2437710788215455  0.4360750842368972   T   T   T
  0.5320676826031914  0.8077021183125197  0.2437915533488066   T   T   T
  0.4681455747226266  0.1923140748256316  0.7562247987372004   T   T   T
  0.3529416033132620  0.4061218646865896  0.2449701867593177   T   T   T
  0.6472716540125560  0.5938943284515616  0.7550461653266964   T   T   T
  0.9469362939100918  0.8388988761663541  0.5939341870569237   T   T   T
  0.0532769634157262  0.1611173169718043  0.4060821650290904   T   T   T
  0.1079760809072141  0.7550001733706324  0.1611119785765069   T   T   T
  0.8922371764186039  0.2450160197675260  0.8389043735095072   T   T   T
  0.2927210714672199  0.4616842793640146  0.2909758815986123   T   T   T
  0.7074921858585981  0.5383319137741438  0.7090404704874018   T   T   T
  0.8311255177077257  0.8293150005268259  0.5383577215327762   T   T   T
  0.1690877396180923  0.1707011926113324  0.4616586305532380   T   T   T
  0.0017428709016940  0.7090216364372139  0.1706827513659661   T   T   T
  0.9984703864241240  0.2909945567009444  0.8293336007200409   T   T   T
  0.2419790602900775  0.3701964047506223  0.1823674510117357   T   T   T
  0.7582341970357405  0.6298197883875361  0.8176489010742785   T   T   T
  0.8718636049555428  0.8121548705285235  0.6297765255204979   T   T   T
  0.1283496523702752  0.1878613226096277  0.3702398265655162   T   T   T
  0.0596788874145417  0.8176696628619098  0.1878723997778522   T   T   T
  0.9405343699112763  0.1823465302762486  0.8121439523081619   T   T   T
  0.5892755942061640  0.4293026323188656  0.2140567723606850   T   T   T
  0.4109376631196540  0.5707135608192928  0.7859595797253291   T   T   T
  0.1600770699896614  0.7847754334130173  0.5707595944139143   T   T   T
  0.8401361873361566  0.2152407597251411  0.4292567576720927   T   T   T
  0.3752799832844218  0.7859812706150890  0.2152768310505095   T   T   T
  0.6249332740414033  0.2140349225230622  0.7847395210355046   T   T   T
  0.6861183282439853  0.4009845551891615  0.1183208451352300   T   T   T
  0.3140949290818398  0.5990316379489897  0.8816955069507841   T   T   T
  0.2852529515522022  0.7173920124525353  0.5990528596473368   T   T   T
  0.7149603057736158  0.2826241806856231  0.4009634924386845   T   T   T
  0.5678375140489749  0.8816443249600709  0.2826426259886290   T   T   T
  0.4323757432768431  0.1183718681780874  0.7173737260973851   T   T   T
  0.8770663946305532  0.5624971544546611  0.0159125236514512   T   T   T
  0.1231468626952648  0.4375190386834973  0.9841038284345629   T   T   T
  0.3146351347524572  0.4534366210106811  0.4375271997013925   T   T   T
  0.6855781225733608  0.5465795721274773  0.5624891523846216   T   T   T
  0.8612452774067521  0.9840871346327518  0.5465766249142376   T   T   T
  0.1389679799190660  0.0159290585054066  0.4534397271717694   T   T   T
  0.6869383712163213  0.4375211076642955  0.8257839845822232   T   T   T
  0.3132748861094967  0.5624950854738628  0.1742323675037909   T   T   T
  0.2494030807411818  0.3882743123968737  0.5625202668469313   T   T   T
  0.7508101765846362  0.6117418807412918  0.4374960852390757   T   T   T
  0.8611101772807430  0.1742322445883460  0.6117284518948622   T   T   T
  0.1391030800450679  0.8257839485498124  0.3882879001911448   T   T   T
  0.5822763798738819  0.4658600724413304  0.9124267267523720   T   T   T
  0.4179368774519361  0.5341561206968279  0.0875896253336421   T   T   T
  0.1163877927507500  0.4465793110171106  0.5341589832220421   T   T   T
  0.8838254645750681  0.5534368821210478  0.4658573688639791   T   T   T
  0.6697849915424570  0.0875882684715918  0.5534469806301843   T   T   T
  0.3304282657833610  0.9124279246665665  0.4465693714558157   T   T   T
  0.7107875782919919  0.5355149177820522  0.0096715342832709   T   T   T
  0.2894256790338261  0.4645012753561062  0.9903448178027361   T   T   T
  0.1753244693569513  0.4741631724080122  0.4645145839487554   T   T   T
  0.8248887879688667  0.5258530207301462  0.5355017681372587   T   T   T
  0.7012139017952492  0.9903428276335902  0.5258302377605943   T   T   T
  0.2989993555305688  0.0096733655045682  0.4741861143254127   T   T   T
  0.6368984402915814  0.5713687201410593  0.0986250472025887   T   T   T
  0.3633148170342366  0.4286474729970990  0.9013913048834254   T   T   T
  0.0655657680474206  0.5272587435520464  0.4286415022393584   T   T   T
  0.9346474892783974  0.4727574495861120  0.5713748498466558   T   T   T
  0.5383541947079493  0.9013934524537888  0.4727498048739562   T   T   T
  0.4618590626178687  0.0986227406843625  0.5272665472120650   T   T   T
 
  0.00000000E+00  0.00000000E+00  0.00000000E+00
  0.00000000E+00  0.00000000E+00  0.00000000E+00
  0.00000000E+00  0.00000000E+00  0.00000000E+00
  0.00000000E+00  0.00000000E+00  0.00000000E+00
  0.00000000E+00  0.00000000E+00  0.00000000E+00
  0.00000000E+00  0.00000000E+00  0.00000000E+00
  0.00000000E+00  0.00000000E+00  0.00000000E+00
  0.00000000E+00  0.00000000E+00  0.00000000E+00
  0.00000000E+00  0.00000000E+00  0.00000000E+00
  0.00000000E+00  0.00000000E+00  0.00000000E+00
  0.00000000E+00  0.00000000E+00  0.00000000E+00
  0.00000000E+00  0.00000000E+00  0.00000000E+00
  0.00000000E+00  0.00000000E+00  0.00000000E+00
  0.00000000E+00  0.00000000E+00  0.00000000E+00
  0.00000000E+00  0.00000000E+00  0.00000000E+00
  0.00000000E+00  0.00000000E+00  0.00000000E+00
  0.00000000E+00  0.00000000E+00  0.00000000E+00
  0.00000000E+00  0.00000000E+00  0.00000000E+00
  0.00000000E+00  0.00000000E+00  0.00000000E+00
  0.00000000E+00  0.00000000E+00  0.00000000E+00
  0.00000000E+00  0.00000000E+00  0.00000000E+00
  0.00000000E+00  0.00000000E+00  0.00000000E+00
  0.00000000E+00  0.00000000E+00  0.00000000E+00
  0.00000000E+00  0.00000000E+00  0.00000000E+00
  0.00000000E+00  0.00000000E+00  0.00000000E+00
  0.00000000E+00  0.00000000E+00  0.00000000E+00
  0.00000000E+00  0.00000000E+00  0.00000000E+00
  0.00000000E+00  0.00000000E+00  0.00000000E+00
  0.00000000E+00  0.00000000E+00  0.00000000E+00
  0.00000000E+00  0.00000000E+00  0.00000000E+00
  0.00000000E+00  0.00000000E+00  0.00000000E+00
  0.00000000E+00  0.00000000E+00  0.00000000E+00
  0.00000000E+00  0.00000000E+00  0.00000000E+00
  0.00000000E+00  0.00000000E+00  0.00000000E+00
  0.00000000E+00  0.00000000E+00  0.00000000E+00
  0.00000000E+00  0.00000000E+00  0.00000000E+00
  0.00000000E+00  0.00000000E+00  0.00000000E+00
  0.00000000E+00  0.00000000E+00  0.00000000E+00
  0.00000000E+00  0.00000000E+00  0.00000000E+00
  0.00000000E+00  0.00000000E+00  0.00000000E+00
  0.00000000E+00  0.00000000E+00  0.00000000E+00
  0.00000000E+00  0.00000000E+00  0.00000000E+00
  0.00000000E+00  0.00000000E+00  0.00000000E+00
  0.00000000E+00  0.00000000E+00  0.00000000E+00
  0.00000000E+00  0.00000000E+00  0.00000000E+00
  0.00000000E+00  0.00000000E+00  0.00000000E+00
  0.00000000E+00  0.00000000E+00  0.00000000E+00
  0.00000000E+00  0.00000000E+00  0.00000000E+00
  0.00000000E+00  0.00000000E+00  0.00000000E+00
  0.00000000E+00  0.00000000E+00  0.00000000E+00
  0.00000000E+00  0.00000000E+00  0.00000000E+00
  0.00000000E+00  0.00000000E+00  0.00000000E+00
  0.00000000E+00  0.00000000E+00  0.00000000E+00
  0.00000000E+00  0.00000000E+00  0.00000000E+00
  0.00000000E+00  0.00000000E+00  0.00000000E+00
  0.00000000E+00  0.00000000E+00  0.00000000E+00
  0.00000000E+00  0.00000000E+00  0.00000000E+00
  0.00000000E+00  0.00000000E+00  0.00000000E+00
  0.00000000E+00  0.00000000E+00  0.00000000E+00
  0.00000000E+00  0.00000000E+00  0.00000000E+00
  0.00000000E+00  0.00000000E+00  0.00000000E+00
  0.00000000E+00  0.00000000E+00  0.00000000E+00
  0.00000000E+00  0.00000000E+00  0.00000000E+00
  0.00000000E+00  0.00000000E+00  0.00000000E+00
  0.00000000E+00  0.00000000E+00  0.00000000E+00
  0.00000000E+00  0.00000000E+00  0.00000000E+00
  0.00000000E+00  0.00000000E+00  0.00000000E+00
  0.00000000E+00  0.00000000E+00  0.00000000E+00
  0.00000000E+00  0.00000000E+00  0.00000000E+00
  0.00000000E+00  0.00000000E+00  0.00000000E+00
  0.00000000E+00  0.00000000E+00  0.00000000E+00
  0.00000000E+00  0.00000000E+00  0.00000000E+00
  0.00000000E+00  0.00000000E+00  0.00000000E+00
  0.00000000E+00  0.00000000E+00  0.00000000E+00
  0.00000000E+00  0.00000000E+00  0.00000000E+00
  0.00000000E+00  0.00000000E+00  0.00000000E+00
  0.00000000E+00  0.00000000E+00  0.00000000E+00
  0.00000000E+00  0.00000000E+00  0.00000000E+00
  0.00000000E+00  0.00000000E+00  0.00000000E+00
  0.00000000E+00  0.00000000E+00  0.00000000E+00
  0.00000000E+00  0.00000000E+00  0.00000000E+00
  0.00000000E+00  0.00000000E+00  0.00000000E+00
  0.00000000E+00  0.00000000E+00  0.00000000E+00
  0.00000000E+00  0.00000000E+00  0.00000000E+00
  0.00000000E+00  0.00000000E+00  0.00000000E+00
  0.00000000E+00  0.00000000E+00  0.00000000E+00
  0.00000000E+00  0.00000000E+00  0.00000000E+00
  0.00000000E+00  0.00000000E+00  0.00000000E+00
  0.00000000E+00  0.00000000E+00  0.00000000E+00
  0.00000000E+00  0.00000000E+00  0.00000000E+00
