# Supplementary material for: Atomistic Model for Water Adsorption in Mg-MOF-74: Quantum Chemical Prediction of Structures and Isotherms
Source: J Am Chem Soc. 2026 Mar 16;148(11):12296–306. doi: 10.1021/jacs.6c01686 (PMC13022884; doi:10.1021/jacs.6c01686)
Supplement: Supplementary file 1 [file ja6c01686_si_001.zip › structures_example-inputs/example_inputs/DFT/optimization_atoms/B3LYP-D3/POSCAR]

VASP structure VASP flie generated from pdb 
1.0000000 
   6.759000    0.000000    0.000000  
  -2.253684   15.025929    0.000000  
  -2.253684   -7.513050   13.012787  
    Mg    O     H     C 
    6     30    30    24
Selective Dynamics 
Direct 
  0.9698370080055416  0.5797546754230426  0.2655849160692580     T     T     T 
  0.0303762493202770  0.4202615177151138  0.7344314360167532     T     T     T 
  0.3901274559104463  0.6858528485245105  0.4202789079811263     T     T     T 
  0.6100858014153723  0.3141633446136459  0.5797374441048850     T     T     T 
  0.7042663505855417  0.7344133899694986  0.3141525280356270     T     T     T 
  0.2959469067402768  0.2656028031686579  0.6858638240503843     T     T     T 
  0.8723610585123641  0.4750722267445286  0.8437854104283720     T     T     T 
  0.1278521988134544  0.5249439663936277  0.1562309416576393     T     T     T 
  0.3972445265411605  0.3686919561207657  0.5249451856681429     T     T     T 
  0.6029687307846581  0.6313242370173907  0.4750711664178685     T     T     T 
  0.0285432747748204  0.1562634826321233  0.6313021080755078     T     T     T 
  0.9716699825509981  0.8437527105060332  0.3687142440105035     T     T     T 
  0.5604223874531424  0.3806371817425908  0.7330481812455591     T     T     T 
  0.4397908698726760  0.6193790113955656  0.2669681708404521     T     T     T 
  0.1797848316462833  0.3524250208275481  0.6193907475457813     T     T     T 
  0.8204284256795352  0.6475911723106084  0.3806256045402301     T     T     T 
  0.8273601937693098  0.2669654629272787  0.6475937753806821     T     T     T 
  0.1728530635565088  0.7330507302108776  0.3524225767053291     T     T     T 
  0.7635910119437026  0.6284521000095662  0.1898132936027394     T     T     T 
  0.2366222453821157  0.3715640931285902  0.8102030584832718     T     T     T 
  0.1351661131200851  0.5613982751032309  0.3715576010401802     T     T     T 
  0.8650471442057335  0.4386179180349255  0.6284587510458312     T     T     T 
  0.5738181190870982  0.8101705388042545  0.4386454574430917     T     T     T 
  0.4263951382387202  0.1898456543339019  0.5613708946429196     T     T     T 
  0.7520010100744929  0.4337258158640764  0.1998034669502520     T     T     T 
  0.2482122472513256  0.5662903772740800  0.8002128851357593     T     T     T 
  0.3183626598095187  0.7661129145226117  0.5662891338293873     T     T     T 
  0.6818505975162996  0.2339032786155447  0.4337272182566240     T     T     T 
  0.5522337668989205  0.8001821835303635  0.2339237513063720     T     T     T 
  0.4479794904268980  0.1998340096077928  0.7660926007796393     T     T     T 
  0.3581001302694622  0.3998771747760762  0.2419158899843820     T     T     T 
  0.6421131270563563  0.6001390183620802  0.7581004621016292     T     T     T 
  0.9583395005043026  0.8420892687542145  0.6001788757236416     T     T     T 
  0.0418737568215159  0.1579269243839418  0.3998374763623697     T     T     T 
  0.1161888756940320  0.7580544703867608  0.1579215863779876     T     T     T 
  0.8840243816317865  0.2419617227513957  0.8420947657080237     T     T     T 
  0.3446910089393708  0.4464327023301690  0.3100027637220448     T     T     T 
  0.6555222483864476  0.5535834908079873  0.6900135883639663     T     T     T 
  0.8983469780599522  0.8635934604627513  0.5536092984267751     T     T     T 
  0.1018662792658662  0.1364227326754051  0.4464070536592361     T     T     T 
  0.0346859477862722  0.6899947511241312  0.1364042899371913     T     T     T 
  0.9655273095395461  0.3100214420140251  0.8636120621488199     T     T     T 
  0.2251561831784029  0.3526865297909193  0.2001108568994062     T     T     T 
  0.7750570741474156  0.6473296633472371  0.7999054951866050     T     T     T 
  0.8725505536526420  0.8474081447627696  0.6472863854315279     T     T     T 
  0.1276627036731764  0.1526080483753867  0.3527299666544833     T     T     T 
  0.0251126262723488  0.7999262393633625  0.1526191097550771     T     T     T 
  0.9751006310534697  0.2000899537747938  0.8473972423309341     T     T     T 
  0.6148612387031819  0.4155602392083126  0.2077956056282621     T     T     T 
  0.3853520186226366  0.5844559539298437  0.7922207464577491     T     T     T 
  0.1994050866288184  0.7922566608495013  0.5845019883167757     T     T     T 
  0.8008081706970001  0.2077595322886551  0.4155143637692356     T     T     T 
  0.4071267596107068  0.7922424380375783  0.2077956056282621     T     T     T 
  0.5930864977151117  0.2077737551005780  0.7922207464577491     T     T     T 
  0.7734956636654812  0.3765737662155457  0.1399392743524649     T     T     T 
  0.2267175936603373  0.6234424269226106  0.8600770777335464     T     T     T 
  0.3970410354628401  0.7634212393477792  0.6234636643720748     T     T     T 
  0.6031722218629784  0.2365949537903772  0.3765526877139365     T     T     T 
  0.6335964677922050  0.8600259083537266  0.2366134133614715     T     T     T 
  0.3666167895336134  0.1399902847844297  0.7634029387245397     T     T     T 
  0.8462162577589233  0.4999777585477145  0.0229773986992790     T     T     T 
  0.1539969995668953  0.5000384345904419  0.9770389533867323     T     T     T 
  0.3463043164393552  0.5230208951768902  0.5000465997866499     T     T     T 
  0.6539089408864631  0.4769952979612663  0.4999697522993614     T     T     T 
  0.8233303024426206  0.9770222601924469  0.4769923536000824     T     T     T 
  0.1768829548831977  0.0229939329457095  0.5230239984859288     T     T     T 
  0.6730149215304042  0.4380557007773428  0.8207311642418044     T     T     T 
  0.3271983357954142  0.5619604923608135  0.1792851878442069     T     T     T 
  0.2349450353099056  0.3826868995650569  0.5619856745412281     T     T     T 
  0.7652682220159129  0.6173292935730996  0.4380306775447833     T     T     T 
  0.8522395021891002  0.1792850651550179  0.6173158653889901     T     T     T 
  0.1479737551367183  0.8207311279831385  0.3827004866970212     T     T     T 
  0.5717458466404045  0.4623171967354749  0.9111806567804376     T     T     T 
  0.4284674106854139  0.5376989964026815  0.0888356953055736     T     T     T 
  0.1094000683132207  0.4488761221107885  0.5377018685580436     T     T     T 
  0.8908131890125978  0.5511400710273678  0.4623144835279677     T     T     T 
  0.6605005036851945  0.0888343466511542  0.5511501788335412     T     T     T 
  0.3397127536406239  0.9111818464870023  0.4488661732524700     T     T     T 
  0.7270376090927281  0.5357938296003776  0.0122187504788808     T     T     T 
  0.2731756482330903  0.4642223635377788  0.9877976016071304     T     T     T 
  0.1912955362474569  0.4764314775938603  0.4642356707101817     T     T     T 
  0.8089177210783616  0.5235847155442962  0.5357806813758296     T     T     T 
  0.7149167548249041  0.9877956067228137  0.5235619308969488     T     T     T 
  0.2852965025009143  0.0122205864153427  0.4764544211890624     T     T     T 
  0.6264538522603154  0.5620563912662047  0.0942918669030612     T     T     T 
  0.3737594050655031  0.4379598018719517  0.9057244851829500     T     T     T 
  0.0644334355123870  0.5322378923446172  0.4379538300574947     T     T     T 
  0.9357798218134314  0.4677783007935392  0.5620625220285166     T     T     T 
  0.5322427721793376  0.9057266303062297  0.4677706551254553     T     T     T 
  0.4679704851464809  0.0942895628319267  0.5322456969605559     T     T     T 

  0.0000000000000000  0.0000000000000000  0.0000000000000000 
  0.0000000000000000  0.0000000000000000  0.0000000000000000 
  0.0000000000000000  0.0000000000000000  0.0000000000000000 
  0.0000000000000000  0.0000000000000000  0.0000000000000000 
  0.0000000000000000  0.0000000000000000  0.0000000000000000 
  0.0000000000000000  0.0000000000000000  0.0000000000000000 
  0.0000000000000000  0.0000000000000000  0.0000000000000000 
  0.0000000000000000  0.0000000000000000  0.0000000000000000 
  0.0000000000000000  0.0000000000000000  0.0000000000000000 
  0.0000000000000000  0.0000000000000000  0.0000000000000000 
  0.0000000000000000  0.0000000000000000  0.0000000000000000 
  0.0000000000000000  0.0000000000000000  0.0000000000000000 
  0.0000000000000000  0.0000000000000000  0.0000000000000000 
  0.0000000000000000  0.0000000000000000  0.0000000000000000 
  0.0000000000000000  0.0000000000000000  0.0000000000000000 
  0.0000000000000000  0.0000000000000000  0.0000000000000000 
  0.0000000000000000  0.0000000000000000  0.0000000000000000 
  0.0000000000000000  0.0000000000000000  0.0000000000000000 
  0.0000000000000000  0.0000000000000000  0.0000000000000000 
  0.0000000000000000  0.0000000000000000  0.0000000000000000 
  0.0000000000000000  0.0000000000000000  0.0000000000000000 
  0.0000000000000000  0.0000000000000000  0.0000000000000000 
  0.0000000000000000  0.0000000000000000  0.0000000000000000 
  0.0000000000000000  0.0000000000000000  0.0000000000000000 
  0.0000000000000000  0.0000000000000000  0.0000000000000000 
  0.0000000000000000  0.0000000000000000  0.0000000000000000 
  0.0000000000000000  0.0000000000000000  0.0000000000000000 
  0.0000000000000000  0.0000000000000000  0.0000000000000000 
  0.0000000000000000  0.0000000000000000  0.0000000000000000 
  0.0000000000000000  0.0000000000000000  0.0000000000000000 
  0.0000000000000000  0.0000000000000000  0.0000000000000000 
  0.0000000000000000  0.0000000000000000  0.0000000000000000 
  0.0000000000000000  0.0000000000000000  0.0000000000000000 
  0.0000000000000000  0.0000000000000000  0.0000000000000000 
  0.0000000000000000  0.0000000000000000  0.0000000000000000 
  0.0000000000000000  0.0000000000000000  0.0000000000000000 
  0.0000000000000000  0.0000000000000000  0.0000000000000000 
  0.0000000000000000  0.0000000000000000  0.0000000000000000 
  0.0000000000000000  0.0000000000000000  0.0000000000000000 
  0.0000000000000000  0.0000000000000000  0.0000000000000000 
  0.0000000000000000  0.0000000000000000  0.0000000000000000 
  0.0000000000000000  0.0000000000000000  0.0000000000000000 
  0.0000000000000000  0.0000000000000000  0.0000000000000000 
  0.0000000000000000  0.0000000000000000  0.0000000000000000 
  0.0000000000000000  0.0000000000000000  0.0000000000000000 
  0.0000000000000000  0.0000000000000000  0.0000000000000000 
  0.0000000000000000  0.0000000000000000  0.0000000000000000 
  0.0000000000000000  0.0000000000000000  0.0000000000000000 
  0.0000000000000000  0.0000000000000000  0.0000000000000000 
  0.0000000000000000  0.0000000000000000  0.0000000000000000 
  0.0000000000000000  0.0000000000000000  0.0000000000000000 
  0.0000000000000000  0.0000000000000000  0.0000000000000000 
  0.0000000000000000  0.0000000000000000  0.0000000000000000 
  0.0000000000000000  0.0000000000000000  0.0000000000000000 
  0.0000000000000000  0.0000000000000000  0.0000000000000000 
  0.0000000000000000  0.0000000000000000  0.0000000000000000 
  0.0000000000000000  0.0000000000000000  0.0000000000000000 
  0.0000000000000000  0.0000000000000000  0.0000000000000000 
  0.0000000000000000  0.0000000000000000  0.0000000000000000 
  0.0000000000000000  0.0000000000000000  0.0000000000000000 
  0.0000000000000000  0.0000000000000000  0.0000000000000000 
  0.0000000000000000  0.0000000000000000  0.0000000000000000 
  0.0000000000000000  0.0000000000000000  0.0000000000000000 
  0.0000000000000000  0.0000000000000000  0.0000000000000000 
  0.0000000000000000  0.0000000000000000  0.0000000000000000 
  0.0000000000000000  0.0000000000000000  0.0000000000000000 
  0.0000000000000000  0.0000000000000000  0.0000000000000000 
  0.0000000000000000  0.0000000000000000  0.0000000000000000 
  0.0000000000000000  0.0000000000000000  0.0000000000000000 
  0.0000000000000000  0.0000000000000000  0.0000000000000000 
  0.0000000000000000  0.0000000000000000  0.0000000000000000 
  0.0000000000000000  0.0000000000000000  0.0000000000000000 
  0.0000000000000000  0.0000000000000000  0.0000000000000000 
  0.0000000000000000  0.0000000000000000  0.0000000000000000 
  0.0000000000000000  0.0000000000000000  0.0000000000000000 
  0.0000000000000000  0.0000000000000000  0.0000000000000000 
  0.0000000000000000  0.0000000000000000  0.0000000000000000 
  0.0000000000000000  0.0000000000000000  0.0000000000000000 
  0.0000000000000000  0.0000000000000000  0.0000000000000000 
  0.0000000000000000  0.0000000000000000  0.0000000000000000 
  0.0000000000000000  0.0000000000000000  0.0000000000000000 
  0.0000000000000000  0.0000000000000000  0.0000000000000000 
  0.0000000000000000  0.0000000000000000  0.0000000000000000 
  0.0000000000000000  0.0000000000000000  0.0000000000000000 
  0.0000000000000000  0.0000000000000000  0.0000000000000000 
  0.0000000000000000  0.0000000000000000  0.0000000000000000 
  0.0000000000000000  0.0000000000000000  0.0000000000000000 
  0.0000000000000000  0.0000000000000000  0.0000000000000000 
  0.0000000000000000  0.0000000000000000  0.0000000000000000 
  0.0000000000000000  0.0000000000000000  0.0000000000000000 
