# Supplementary material for: Atomistic Model for Water Adsorption in Mg-MOF-74: Quantum Chemical Prediction of Structures and Isotherms
Source: J Am Chem Soc. 2026 Mar 16;148(11):12296–306. doi: 10.1021/jacs.6c01686 (PMC13022884; doi:10.1021/jacs.6c01686)
Supplement: Supplementary file 1 [file ja6c01686_si_001.zip › structures_example-inputs/example_inputs/DFT/optimization_cell-vectors/B3LYP-D3/INCAR]

   PREC   = Accurate
   EDIFF  = 1E-7
   ENCUT  = 800.
   ISPIN = 1
   LREAL = A
   SIGMA  =    0.02
   ISMEAR =    0      
   NSW    =    200
   IBRION = 2   
   ISIF = 3     
   ISYM = 1     
   NWRITE=3
   SYMPREC = 0.001
   EDIFFG = -0.001 
   IVDW = 11          
   POTIM = 0.3
   LHFCALC =.TRUE.   
   ALGO = D
   TIME = 0.4
   PRECFOCK=fast
   GGA = B3
   AEXX = 0.20
   AGGAX = 0.72
   AGGAC = 0.81
   ALDAC = 0.19
   NPAR=4
