# Supplementary material for: Atomistic Model for Water Adsorption in Mg-MOF-74: Quantum Chemical Prediction of Structures and Isotherms
Source: J Am Chem Soc. 2026 Mar 16;148(11):12296–306. doi: 10.1021/jacs.6c01686 (PMC13022884; doi:10.1021/jacs.6c01686)
Supplement: Supplementary file 1 [file ja6c01686_si_001.zip › structures_example-inputs/example_inputs/DFT/single-point/HSE06-D3/INCAR]

   PREC   = Accurate
   EDIFF  = 1E-7
   ENCUT  = 500.
   ISPIN = 1
   LREAL = A
   SIGMA  = 0.02
   ISMEAR = 0 
   NSW    = 1 
   IBRION = 2    
   ISIF = 2      
   ISYM = 0       
   NWRITE=3
   EDIFFG = -0.001 
   LHFCALC = .TRUE.
   GGA = PE
   HFSCREEN = 0.2
   IVDW = 11         
   VDW_S8 = 0.109
   VDW_SR = 1.129
   POTIM = 0.3
   ALGO = D
   TIME = 0.4
   PRECFOCK=fast
   NPAR=4
