# Supplementary material for: Atomistic Model for Water Adsorption in Mg-MOF-74: Quantum Chemical Prediction of Structures and Isotherms
Source: J Am Chem Soc. 2026 Mar 16;148(11):12296–306. doi: 10.1021/jacs.6c01686 (PMC13022884; doi:10.1021/jacs.6c01686)
Supplement: Supplementary file 1 [file ja6c01686_si_001.zip › structures_example-inputs/example_inputs/DFT/single-point/PBE0-D3/INCAR]

   PREC = Accurate
   EDIFF = 1E-7
   ENCUT = 500.
   ISPIN = 1
   LREAL = A
   SIGMA = 0.02
   ISMEAR = 0      
   NSW = 1  
   IBRION = 2     
   ISIF = 2      
   ISYM = 1        
   NWRITE = 3
   SYMPREC = 0.001
   EDIFFG = -0.001 
   IVDW = 11         
   POTIM = 0.3
   LHFCALC = .TRUE.       
   ALGO = All
   TIME = 0.4
   PRECFOCK = fast
   LHFCALC = .TRUE.
   GGA = PE
   NPAR = 4
